# Supplementary material for: Pre-operative stereotactic radiosurgery and peri-operative dexamethasone for resectable brain metastases: a two-arm pilot study evaluating clinical outcomes and immunological correlates
Source: Nat Commun. 2024 Oct 14;15:8854. doi: 10.1038/s41467-024-53034-6 (PMC11473782; doi:10.1038/s41467-024-53034-6)
Supplement: Supplementary file 4 — Source Data [file 41467_2024_53034_MOESM4_ESM.xlsx]

## Sheet: Fig 1
Study_Arm	WBC	ANC	Lymphocytes	Primary_Site	Gender	ECOG_PS	preop_srs_dose	preop_srs_fractions	Toxicities	e1	e2	e3	e4	e5	e6	LR_CR_OS_mth	DBF_CR_OS_mth	LMD_CR_OS_mth	OS_mth	LR_CR_OS_event	DBF_CR_OS_event	LMD_CR_OS_event	OS_event
A	7.4	6.34	0.6	0	F	1	16	1								1.68	1.68	1.68	1.68	0	0	0	1
B	13.7	11.79	0.71	0	F	0	16	1								23.04	23.04	23.04	23.04	0	0	0	0
B	23.3	17.37	3.43	2	M	1	16	1								0.84	1.08	0.84	0.84	0	1	0	1
A	7.3	4.22	2.35	1	F	2	14	1								21	25.44	21	21	0	1	0	0
B	13.9	12.26	0.58	0	F	1	24	3	Headache (2), vision changes, confusion	Headache	vision changes	confusion				17.04	17.04	17.04	17.04	0	0	0	0
A	18.8	16.22	1.85	5	F	1	16	1								20.04	1.32	20.04	20.04	0	1	0	1
B	7.7	7.16	0.4	2	M	2	14	1	tremor	tremor						10.92	10.92	10.92	10.92	0	0	0	1
A	10.1	7.12	2.15	0	F	1	18	1	confusion, cognitive disturbance, fatigue, dysarthria, facial muscle weakness, scalp pain	confusion	cognitive disturbance	fatigue	dysarthria	facial muscle weakness	scalp pain	16.44	16.44	16.44	16.44	0	0	0	0
A	8.7	5.57	1.93	2	M	0	18	1	headache, somnolence, confusion	headache	somnolence	confusion				16.2	4.56	16.2	16.2	0	1	0	0
A	5.9	6.23	1.16	2	M	1	27	3	generalized muscle weakness (2), confusion, somnolence	generalized muscle weakness	confusion	somnolence				13.56	12.96	13.56	13.56	0	1	0	1
A	7.2	8.23	0.64	5	M	1	18	1	fatigue, confusion	fatigue	confusion					2.52	2.52	2.52	2.52	0	0	0	1
A	4.6	3.64	0.88	0	F	1	14	1	headache, confusion, vision changes	headache	confusion	vision changes				12	12	12	12	0	0	0	0
B	14	12.62	0.34	1	F	1	24	3	fatigue	fatigue						12.24	5.16	5.16	12.24	0	1	1	0
B	4.1	3.47	0.36	1	F	1	27	3	radiation necrosis, symptomatic(2), dysphasia (2)	radiation necrosis	symptomatic	dysphasia				9.48	1.44	9.48	9.48	0	1	0	1
B	4.5	1.43	2.71	2	F	1	13	1	fatigue, generalized muscle weakness, headache	fatigue	generalized muscle weakness	headache				10.32	1.2	10.32	10.32	0	1	0	0
B	12.4	9.38	1.66	4	M	1	18	1	paresthesia	paresthesia						7.56	7.56	7.56	7.56	0	0	0	0
A	6.3	4.19	1.13	2	M	1	13	1								5.76	5.76	5.76	5.76	0	0	0	0
B	13.8	4.55	7.31	2	M	2	13	1	altered mental status (3), cerebral edema (3), fatigue (2), gait abnormality	altered mental status (3)	cerebral edema (3)	fatigue	gait abnormality			4.68	3.96	4.68	4.68	0	1	0	1
B	4.9	3.55	0.82	1	F	2	12	1	vision changes (2)	vision changes						4.32	4.32	4.32	4.32	0	0	0	0
B	10.9	8.66	1	1	F	2	24	3	vision changes	vision changes						4.44	4.44	4.44	4.44	0	0	0	0
A	15.5	11.93	2.2	4	M	1	27	3	headache	headache						3.6	3.6	3.6	3.6	0	0	0	0

## Sheet: Fig 2, 3
ECOG	Age Range	Gender	Primary_Site	Steroid_Dose	Volume	cd8_mm2	Total_number_of_fx	Prescribed_dose	ANC	ALC	LR_event	Time	tcf_ofcd8	niche_proportion
1	66-70	0	0	24	7.5	226.175	1	18	9.768	2.96	1	8.04	12.87	9.8903
0	56-60	1	0	4	3	31.8248	1	18			0	118.2	11.93	1.8985
1	50-54	1	0	12		39.4881	1	15			0	111.72	11.41	1.44231
1	60-64	0	0		29.2	15.0611	5	30			0	46.32	33.38	0.479859
0	54-58	1	0	16	39.5	108.222	5	30	7.254	1.86	0	5.88	38.22	1.8985
1	46-50	1	1	10	12.3	81.126	1	15			1	15.6	16.49	1.1401
1	56-60	0	0	12		58.0311	1	13	8.352	0.261	0	2.52	25.97	0.647088
1	62-66	0	0	16		20.7687	1	21			0	3.84	35.72	2.5133
1	30-34	1	1	16	32.7	41.0739	1	15	11.557	1.016	0	11.88	26.36	0.692115
2	75-79	0	0	16	1.5	34.1433	1	18	7.668	1.188	0	92.52	36.23	3.83403
2	44-48	1	1	24		7.7946	5	30	8.55	0.38	0	8.16	49.94	0.0487013
1	40-44	1	1	12		23.4484	5	30			0	5.88	93.12	2.45859
1	42-46	1	0	16		215.844	1	18			0	25.44	42.78	17.0823
2	74-78	1	0	12	2.5	74.0817	1	18			0	17.4	59.96	10.2141
1	52-56	1	0			11.5915	1	15			0	6	20.37	0.052234
0	64-68	0	0			290.852	1	18			0	32.76	36.49	15.9188
2	68-72	1	0	16		117.962	1	16.5			1	23.28	58.84	4.69217
1	42-46	0	0			169.177	1	18	10.71	1.134	0	26.16	14.35	3.60013
1	60-64	1	0	16	23.1	91.7918	1	18			0	26.76	46.49	4.50637
1	58-62	1	0	24		44.0267	1	18			0	59.52	57.89	2.72434
1	64-68	0	2	16		106.249	1	15	10.602	0.798	0	53.88	70.13	5.99419
1	70-74	1	2	8	2.1	325.475	1	18			0	16.56	44.51	2.79156
0	48-52	0	2	16	8.7	201.188	1	18	9.18	0.864	0	21.24	83.75	7.89991
1	50-54	1	2	16		177.411	1	15			0	12.24	79.12	7.18957
0	74-78	0	2	8	5.1	98.4254	1	18			0	147.72	53.01	8.25351
0	30-34	0	2	16		197.365	1	18			0	17.28	8.17	3.92802
0	55-59	0	2	4		47.5895	1	18			0	17.04	83.24	5.57336
1	61-65	0	2			28.3689	4	24			0	13.56	33.11	0.450908
0	68-72	0	2	16		10.4787	1	18			0	5.16	40.32	0.324594
1	52-56	1	1			37.8403	1	18			0	25.44	36.74	1.03489
1	55-59	1	0			123.395	1	15	14.022		0	2.04	63.87	2.43215
0	45-59	0	0			165.642	1	15	4.24	0.636	0	11.16	9.02	1.3191
1	74-78	1	0			434.924	1	15	11.868	1.242	0	1.56	16.37	6.22751
1	72-76	0	0			90.3319	1	15			0	3.12	25.14	2.12864
2	66-70	0	0		3.2	1.60174	3	21	5.005	1.848	0	93.12	0	0
1	65-69	0	0			352.788	3	21			0	4.56	52.28	7.55611
0	58-62	1	1			34.8621	1	18			1	9	40.1	0.75051
1	55-59	0	0		10.9	87.4757	1	18	4.42	0.572	0	8.16	55.63	2.62821
1	80-84	0	0			339.54	1	15			1	2.28	11.66	9.29305
1	44-48	1	0	16	33.2	40.4348	1	15	8.775	2.34	0	29.64	80.09	2.39117
1	70-74	0	0		5.8	76.2316	1		12.328	0.268	0	15.84	55.45	5.36176
1	66-70	1	0		4	158.186	1	18	8.918	0.784	0	61.56	39.31	6.55825
1	58-62	1	0			49.5327	1	18			0	111.96	59.58	5.10641
1	80-84	1	1		20.9	88.7591	1	20	7.084	0.539	0	21.96	51.86	3.82221
1	66-70	1	1	16	14.8	30.2336	1	15			0	101.04	80.08	2.49056
1	50-54	0	0			280.158	1	15	4.347	1.863	1	8.76	21.56	9.50592
2	72-76	0	0		9.1	29.9805	1	18	14.256	0.486	0	9.12	51.55	0.831859
1	40-44	1	1	16	10.2	195.018	1	18			0	61.92	34.79	3.85616
2	68-72	1	0			174.242	1	15	6.825	1.365	1	2.76	28.3	7.10643
1	50-54	1	0	8	1.9	42.0757	1	21	6.716	1.38	0	109.8	24.44	1.00302
1	54-58	1	0	16		93.6908	1	15			0	10.44	67.02	2.09513
0	54-58	1	0		25.8	38.0419	1	15	9.306	0.495	1	5.16	18.23	0.668896
2	50-54	1	1	12		83.3888	5	30			0	5.52	59.14	1.42583
1	60-64	0	0	16	9.5	54.8324	5	30	9.12	2.16	0	26.64	69.58	1.51827
1	56-60	0	0		39.5	54.6828	1	15	6	0.9	0	11.76	59.55	3.53731
0	40-44	1	1		4.2	112.258	1	21	9.292	0.606	0	34.32	22.74	1.63952
2	38-42	1	1			92.2853	5	25	7.14	1.02	0	17.52	53.74	5.04836
2	40-44	1	1	12	14.9	121.322	1	15			1	8.4	17.42	1.27353
3	40-44	1	1	40	5.3	312.675	3	21			1	3	11.52	8.6899
1	58-62	1	0	16		90.0965	1	15			0	7.32	17.15	1.37555
1	66-70	1	0	24		176.459	5	30	5.952	3.168	0	18.36	72.4	5.25633
1	72-76	1	0	24	2.4	208.388	5	30	7.14	0.68	0	17.16	61.69	9.56252
0	54-58	1	0	12	8.1	27.7867	1	15			1	13.2	32.39	0.248281
1	54-58	1	1	32	21.2	65.8755	5	30	2.565	1.53	1	10.68	24.11	0.187052
2	66-70	1	0	24	6.5	61.5676	5	35			0	16.44	27.7	2.07845
0	46-50	1	1	8	6.4	55.3293	1	18	2.9	1.5	0	88.56	41.45	4.73874
1	68-72	1	0		24.9	69.3408	5	30			0	11.28	42.58	2.77468

## Sheet: Fig 3
ECOG	Age Range	Gender	Primary_Site	Steroid_Dose	preop_srs_dose	Volume	preop_srs_fractions	cd8_mm2	tcf_ofcd8	niche_proportion
3	54-58	1	1		16	7.691	1	68.9644	20.3963	6.06061
3	58-62	0	0	16	14	13.7	1	17.815	41.3567	1.44628
1	72-76	0	0	4	14	7.25	1	37.2716	61.3693	1.56625
1	54-58	0	5		15	22.37	1	19.4114	19.0785	0.133
0	66-70	1	5	12	22	2.154	1	22.7527	22.9436	0.996287
1	74-78	1	2	4	22	2.9	1	80.2988	16.8697	0.506887
1	76-80	0	0	8	18	3.93	1	9.83667	28.3604	0.125
0	54-58	0	0		15	5.64	1	88.9816	43.1488	4.7653
0	52-56	1	0		16	5.9	1	41.2889	13.1747	0.198813
0	58-62	1	0		16	3.46	1	80.2295	14.8556	1.2572
2	74-78	0	0	12	14	16.2	1	108.397	8.79588	0.966818
0	64-68	1	0	8	18	4.32	1	60.162	41.9151	0.772446
2	94-98	0	0	16	15	9.822	1	127.98	58.3658	6.05732
1	58-62	1	0	8	15	13.29	1	64.9011	67.4052	4.85803
1	56-60	0	0	8	16	6.57	1	4.03215	10.8844	0
1	58-62	1	0	12	15	3.223	1	45.6165	49.1449	1.49855
2	52-56	1	0	16	16	7.09	1	96.184	38.7724	7.46998
1	48-52	1	1	6	17	9.6	1	43.5716	23.1571	1.12418
1	70-74	0	0	12	15	17.703	1	52.1553	26.8778	1.87194
0	76-80	0	2		13	13.38	1	186.239	47.8163	6.88715
1	60-64	1	0	0	14	11.46	1	175.077	12.1389	7.8742
2	56-60	1	0	16	13.5	13.624	1	78.217	83.1215	6.90074
1	50-54	1	0		18	5.732	1	39.0855	0.949018	0.0224921
1	60-64	0	4	16	15	9.843	1	30.4754	25.788	1.39874
1	56-60	1	0	16	18	1.3	1	61.0886	57.1347	2.59813
1	54-58	0	2	8	16	4.18	1	45.1553	10.2221	0.142032
0	66-70	0	2	8	16	9.59	1	155.829	30.4053	4.56362
0	54-58	1	4		16	6.77	1	40.661	32.2301	1.77887
1	80-84	0	0		16	9.575	1	52.3925	77.0912	1.4562
1	42-46	1	5		16	8.49	1	121.851	46.1719	8.10476
0	30-34	0	2		15	11.927	1	18.9194	19.0915	0.0373413
2	64-68	0	0	4	14	11.26	1	19.5644	21.6833	3.89681
2	78-82	0	0	16	15	20.84	1	86.8765	73.4859	11.2686
0	56-60	0	4	12	18	3.051	1	5.27941	33.9776	0.0715692
2	66-70	1	0		12	46.77	1	42.0889	75.3272	1.82648
0	76-80	1	0		15	12.22	1	92.1253	85.091	1.28469
0	56-60	0	2	16	13	16.058	1	71.998	31.1016	1.69016
1	58-62	0	2		13.5	9.04	1	40.5453	3.80785	0.518176
1	56-60	0	2		13.5	14.75	1	95.3191	19.5427	1.78225
3	62-66	0	0	6	17	10.296	1	168.6	50.9941	7.8021
0	38-42	1	4	4	15	7.04	1	23.9873	41.3057	0.24434
1	70-74	0	0	8	17	3.659	1	125.396	53.9711	9.3273
1	54-58	1	0	16	14	8.34	1	103.754	22.4084	3.89505
1	78-82	1	0	4	17	9.987	1	48.226	75.9659	5.70125
1	68-72	1	0		14.5	4.12	1	63.0347	19.714	0.572018
2	74-78	0	5		21	2.726	1	95.8052	66.68	3.19857
0	48-52	0	2	12	27	17.02	3	60.2051	9.5122	0.903614
2	48-52	1	0	12	17	5.533	1	28.8586	22.1963	0.177462
1	44-48	0	0	8	17	6.53	1	100.778	45.6466	3.52082
0	76-80	0	0		14.5	7.2	1	67.4591	68.2696	0.747863
3	50-54	0	0	16	14	19.7	1	74.4063	93.6112	6.00028
1	58-62	0	0		13	33.9	1	87.136	65.9704	7.92823
1	46-50	0	0	12	15	6.187	1	27.5252	70.2326	0
1	62-66	1	5	12	15	9.712	1	46.6817	17.3024	0.270035
0	72-76	0	0	8	14	15.6	1	62.0503	77.5769	2.00621
0	74-78	1	2		16	11.08	1	15.3692	73.3556	0.966793
1	58-62	1	2	16	15	9.617	1	45.1962	66.3194	0.337143
1	74-78	0	0		18	4.623	1	59.7862	40.9004	1.11648
1	68-72	0	2	8	15	2.341	1	48.3364	37.5	0.551378
0	50-54	0	0	16	18	4.71	1	173.766	8.46682	1.36116
2	60-64	0	2	16	14	16.01	1	76.42	22.5485	1.1808
1	60-64	1	4	16	30	7.3	5	130.632	2.55244	0.0211149
2	54-58	0	0	24	13	27	1	27.9715	56.2757	0.134953
0	58-62	0	2		13	20.74	1	73.9164	20.6552	1.15042
2	68-72	1	0	16	19	5.04	1	81.0979	54.4022	3.50282
0	76-80	1	0		15	17.193	1	70.5186	82.7535	1.73541
1	64-68	1	0		13	31.2	1	12.9085	14.833	0.0681521
0	66-70	1	0	12	16	1.8	1	106.708	28.1959	1.5247
0	40-44	0	0		15	12.971	1	107.858	58.5496	3.45918
1	26-30	1	1	16	14	16.72	1	26.4636	21.9349	0.634143
0	62-66	0	2	12	15	14.14	1	13.493	20.2552	0.0120366
0	62-66	1	1	16	16	12.97	1	7.60447	15.5807	0.00735294
0	34-38	1	0		13	18.03	1	128.8	39.8855	1.26576
0	60-64	1	0	16	17	6.94	1	55.0718	63.0791	2.20979
3	56-60	0	0	16	15	13.384	1	60.1387	55.741	4.45296
0	50-54	1	5	8	14	14.59	1	11.1282	49.3058	1.241

## Sheet: Fig5c and 5d
5c					5d
sample	cell	overlap	condition		cluster	proportion	sample	condition
pSRS2	CD8+ Transitory	0.612282	pSRS		CD8+ Stem	0.199817	pSRS2	pSRS
pSRS2	CD8+ eff - GZMB hi	0.737855	pSRS		CD8+ Transitory	0.101351	pSRS2	pSRS
pSRS2	CD8+ term eff	0.785518	pSRS		CD8+ eff - GZMB hi	0.207841	pSRS2	pSRS
pSRS5	CD8+ Transitory	0.35958	pSRS		CD8+ term eff	0.355128	pSRS2	pSRS
pSRS5	CD8+ eff - GZMB hi	0.356955	pSRS		CD8+ Stem	0.0393701	pSRS5	pSRS
pSRS5	CD8+ term eff	0.364829	pSRS		CD8+ Transitory	0.00930714	pSRS5	pSRS
pSRS6	CD8+ Transitory	0.455873	pSRS		CD8+ eff - GZMB hi	0.23991	pSRS5	pSRS
pSRS6	CD8+ eff - GZMB hi	0.344393	pSRS		CD8+ term eff	0.111111	pSRS5	pSRS
pSRS6	CD8+ term eff	0.47777	pSRS		CD8+ Stem	0.0245521	pSRS6	pSRS
pSRS9	CD8+ Transitory	0.403821	pSRS		CD8+ Transitory	0.0160796	pSRS6	pSRS
pSRS9	CD8+ eff - GZMB hi	0.386044	pSRS		CD8+ eff - GZMB hi	0.160524	pSRS6	pSRS
pSRS9	CD8+ term eff	0.469621	pSRS		CD8+ term eff	0.0188383	pSRS6	pSRS
pSRS10	CD8+ Transitory	0.32	pSRS		CD8+ Stem	0.0159193	pSRS9	pSRS
pSRS10	CD8+ eff - GZMB hi	0.307059	pSRS		CD8+ Transitory	0.022977	pSRS9	pSRS
pSRS10	CD8+ term eff	0.378824	pSRS		CD8+ eff - GZMB hi	0.306141	pSRS9	pSRS
pSRS11	CD8+ Transitory	0.429593	pSRS		CD8+ term eff	0.134711	pSRS9	pSRS
pSRS11	CD8+ eff - GZMB hi	0.446645	pSRS		CD8+ Stem	0.00941176	pSRS10	pSRS
pSRS11	CD8+ term eff	0.524202	pSRS		CD8+ Transitory	0.0267459	pSRS10	pSRS
pSRS12	CD8+ Transitory	0.531414	pSRS		CD8+ eff - GZMB hi	0.0827218	pSRS10	pSRS
pSRS12	CD8+ eff - GZMB hi	0.263351	pSRS		CD8+ term eff	0.0060241	pSRS10	pSRS
pSRS12	CD8+ term eff	0.491623	pSRS		CD8+ Stem	0.0363036	pSRS11	pSRS
pSRS15	CD8+ Transitory	0.424427	pSRS		CD8+ Transitory	0.0351288	pSRS11	pSRS
pSRS15	CD8+ eff - GZMB hi	0.458015	pSRS		CD8+ eff - GZMB hi	0.254793	pSRS11	pSRS
pSRS15	CD8+ term eff	0.454962	pSRS		CD8+ term eff	0.037037	pSRS11	pSRS
pSRS17	CD8+ Transitory	0.638071	pSRS		CD8+ Stem	0.073822	pSRS12	pSRS
pSRS17	CD8+ eff - GZMB hi	0.565435	pSRS		CD8+ Transitory	0.0085531	pSRS12	pSRS
pSRS17	CD8+ term eff	0.571697	pSRS		CD8+ eff - GZMB hi	0.00130378	pSRS12	pSRS
pSRS19	CD8+ Transitory	0.402934	pSRS		CD8+ term eff	0.0297398	pSRS12	pSRS
pSRS19	CD8+ eff - GZMB hi	0.390279	pSRS		CD8+ Stem	0.108397	pSRS15	pSRS
pSRS19	CD8+ term eff	0.502157	pSRS		CD8+ Transitory	0.0534759	pSRS15	pSRS
pSRS20	CD8+ Transitory	0.39848	pSRS		CD8+ eff - GZMB hi	0.43232	pSRS15	pSRS
pSRS20	CD8+ eff - GZMB hi	0.34962	pSRS		CD8+ term eff	0.180233	pSRS15	pSRS
pSRS20	CD8+ term eff	0.485342	pSRS		CD8+ Stem	0.0356919	pSRS17	pSRS
Res2	CD8+ Transitory	0.778876	Res		CD8+ Transitory	0.00960219	pSRS17	pSRS
Res2	CD8+ eff - GZMB hi	0.507865	Res		CD8+ eff - GZMB hi	0.0733427	pSRS17	pSRS
Res2	CD8+ term eff	0.671011	Res		CD8+ term eff	0.0327869	pSRS17	pSRS
Res6	CD8+ Transitory	0.462121	Res		CD8+ Stem	0.0324993	pSRS19	pSRS
Res6	CD8+ eff - GZMB hi	0.568182	Res		CD8+ Transitory	0.00835946	pSRS19	pSRS
Res6	CD8+ term eff	0.515152	Res		CD8+ eff - GZMB hi	0.146288	pSRS19	pSRS
Res7	CD8+ Transitory	0.568352	Res		CD8+ term eff	0.0397878	pSRS19	pSRS
Res7	CD8+ eff - GZMB hi	0.463955	Res		CD8+ Stem	0.0282302	pSRS20	pSRS
Res7	CD8+ term eff	0.563865	Res		CD8+ Transitory	0.0155325	pSRS20	pSRS
Res8	CD8+ Transitory	0.245935	Res		CD8+ eff - GZMB hi	0.0953125	pSRS20	pSRS
Res8	CD8+ eff - GZMB hi	0.195122	Res		CD8+ term eff	0.0690846	pSRS20	pSRS
Res8	CD8+ term eff	0.308943	Res		CD8+ Stem	0.0224719	Res2	Res
Res9	CD8+ Transitory	0.255102	Res		CD8+ Transitory	0.0185076	Res2	Res
Res9	CD8+ eff - GZMB hi	0.265306	Res		CD8+ eff - GZMB hi	0.178203	Res2	Res
Res9	CD8+ term eff	0.244898	Res		CD8+ term eff	0.0539957	Res2	Res
Res10	CD8+ Transitory	0.352783	Res		CD8+ Stem	0.0984848	Res6	Res
Res10	CD8+ eff - GZMB hi	0.369551	Res		CD8+ Transitory	0.025641	Res6	Res
Res10	CD8+ term eff	0.507042	Res		CD8+ eff - GZMB hi	0.10177	Res6	Res
Res11	CD8+ Transitory	0.277262	Res		CD8+ term eff	0.0631579	Res6	Res
Res11	CD8+ eff - GZMB hi	0.24401	Res		CD8+ Stem	0.143284	Res7	Res
Res11	CD8+ term eff	0.323716	Res		CD8+ Transitory	0.0451498	Res7	Res
Res12	CD8+ Transitory	0.500364	Res		CD8+ eff - GZMB hi	0.00849515	Res7	Res
Res12	CD8+ eff - GZMB hi	0.398545	Res		CD8+ term eff	0.0251489	Res7	Res
Res12	CD8+ term eff	0.525091	Res		CD8+ Stem	0.0447154	Res8	Res
Res15	CD8+ Transitory	0.498689	Res		CD8+ Transitory	0.00845666	Res8	Res
Res15	CD8+ eff - GZMB hi	0.42464	Res		CD8+ eff - GZMB hi	0.0364146	Res8	Res
Res15	CD8+ term eff	0.512451	Res		CD8+ term eff	0.0367647	Res8	Res
Res16	CD8+ Transitory	0.510968	Res		CD8+ Stem		Res9	Res
Res16	CD8+ eff - GZMB hi	0.449032	Res		CD8+ Transitory	0.0664653	Res9	Res
Res16	CD8+ term eff	0.50129	Res		CD8+ eff - GZMB hi		Res9	Res
Res17	CD8+ Transitory	0.426984	Res		CD8+ term eff	0.0990099	Res9	Res
Res17	CD8+ eff - GZMB hi	0.374603	Res		CD8+ Stem	0.0348759	Res10	Res
Res17	CD8+ term eff	0.414286	Res		CD8+ Transitory	0.0516351	Res10	Res
Res18	CD8+ Transitory	0.377838	Res		CD8+ eff - GZMB hi	0.137019	Res10	Res
Res18	CD8+ eff - GZMB hi	0.366031	Res		CD8+ term eff	0.203966	Res10	Res
Res18	CD8+ term eff	0.476839	Res		CD8+ Stem	0.0254279	Res11	Res
Res19	CD8+ Transitory	0.274929	Res		CD8+ Transitory	0.00799087	Res11	Res
Res19	CD8+ eff - GZMB hi	0.236467	Res		CD8+ eff - GZMB hi	0.0624093	Res11	Res
Res19	CD8+ term eff	0.353276	Res		CD8+ term eff	0.212064	Res11	Res
Res21	CD8+ Transitory	0.441696	Res		CD8+ Stem	0.0865455	Res12	Res
Res21	CD8+ eff - GZMB hi	0.460247	Res		CD8+ Transitory	0.0314309	Res12	Res
Res21	CD8+ term eff	0.54947	Res		CD8+ eff - GZMB hi	0.0288154	Res12	Res
Res22	CD8+ Transitory	0.318875	Res		CD8+ term eff	0.223292	Res12	Res
Res22	CD8+ eff - GZMB hi	0.293083	Res		CD8+ Stem	0.076671	Res15	Res
Res22	CD8+ term eff	0.323564	Res		CD8+ Transitory	0.0355762	Res15	Res
					CD8+ eff - GZMB hi	0.303944	Res15	Res
					CD8+ term eff	0.0664894	Res15	Res
					CD8+ Stem	0.0470968	Res16	Res
					CD8+ Transitory	0.0254516	Res16	Res
					CD8+ eff - GZMB hi	0.158931	Res16	Res
					CD8+ term eff	0.145877	Res16	Res
					CD8+ Stem	0.0119048	Res17	Res
					CD8+ Transitory	0.0233564	Res17	Res
					CD8+ eff - GZMB hi	0.16251	Res17	Res
					CD8+ term eff	0.0138889	Res17	Res
					CD8+ Stem	0.0526794	Res18	Res
					CD8+ Transitory	0.0169492	Res18	Res
					CD8+ eff - GZMB hi	0.169089	Res18	Res
					CD8+ term eff	0.12782	Res18	Res
					CD8+ Stem	0.022792	Res19	Res
					CD8+ Transitory	0.00739372	Res19	Res
					CD8+ eff - GZMB hi	0.0111857	Res19	Res
					CD8+ term eff	0.0942029	Res19	Res
					CD8+ Stem	0.045053	Res21	Res
					CD8+ Transitory	0.015015	Res21	Res
					CD8+ eff - GZMB hi	0.0601695	Res21	Res
					CD8+ term eff	0.0230326	Res21	Res
					CD8+ Stem	0.0398593	Res22	Res
					CD8+ Transitory	0.0389972	Res22	Res
					CD8+ eff - GZMB hi	0.00852878	Res22	Res
					CD8+ term eff	0.350225	Res22	Res

## Sheet: Fig 2, Supp Fig 4
Tx	Cells/Single Cells/Lymphocytes/Live CD3+/CD4 | Freq. of Total	Cells/Single Cells/Lymphocytes/Live CD3+/CD8 | Freq. of Total	Cells/Single Cells/Lymphocytes/Live CD3+/CD8/PD1+ | Freq. of CD8	Cells/Single Cells/Lymphocytes/Live CD3+/CD8/PD1+CD39-/Stem | Geometric Mean (B 515_20-A :: TCF-1)	Cells/Single Cells/Lymphocytes/Live CD3+/CD8/PD1+CD39-/Stem | Geometric Mean (V 431_28-A :: CD39)	Cells/Single Cells/Lymphocytes/Live CD3+/CD8/PD1+CD39-/Stem | Geometric Mean (V 670_30-A :: CD69)	Cells/Single Cells/Lymphocytes/Live CD3+/CD8/PD1+CD39-/Stem | Geometric Mean (UV 379_28-A :: CD28)	Cells/Single Cells/Lymphocytes/Live CD3+/CD8/PD1+CD39-/Stem | Geometric Mean (YG 586_15-A :: Tim3)	Cells/Single Cells/Lymphocytes/Live CD3+/CD8/PD1+CD39-/Stem | Geometric Mean (YG 780_60-A :: CD127)	Cells/Single Cells/Lymphocytes/Live CD3+/CD8/TD | Geometric Mean (B 515_20-A :: TCF-1)	Cells/Single Cells/Lymphocytes/Live CD3+/CD8/TD | Geometric Mean (V 431_28-A :: CD39)	Cells/Single Cells/Lymphocytes/Live CD3+/CD8/TD | Geometric Mean (V 670_30-A :: CD69)	Cells/Single Cells/Lymphocytes/Live CD3+/CD8/TD | Geometric Mean (UV 379_28-A :: CD28)	Cells/Single Cells/Lymphocytes/Live CD3+/CD8/TD | Geometric Mean (YG 586_15-A :: Tim3)	Cells/Single Cells/Lymphocytes/Live CD3+/CD8/TD | Geometric Mean (YG 780_60-A :: CD127)	Cells/Single Cells/Lymphocytes/Live CD3+/CD8 | Geometric Mean (V 710_50-A :: Ki67)	Cells/Single Cells/Lymphocytes/Live CD3+/CD8/Ki67+ | Freq. of Parent	Cells/Single Cells/Lymphocytes/Live CD3+/CD8/PD1+ | Freq. of Total	Cells/Single Cells/Lymphocytes/Live CD3+/CD8/PD1+/Q3: TCF-1+ , Tim3- | Freq. of Total	Cells/Single Cells/Lymphocytes/Live CD3+/CD8/PD1+/Q3: TCF-1+ , Tim3- | Freq. of CD8	Cells/Single Cells/Lymphocytes/Live CD3+/CD8/PD1+/Q1: TCF-1- , Tim3+ | Freq. of Total	Cells/Single Cells/Lymphocytes/Live CD3+/CD8/PD1+/Q1: TCF-1- , Tim3+ | Freq. of CD8	Cells/Single Cells/Lymphocytes/Live CD3+/CD8/PD1+CD39-/Stem | Freq. of Total	Cells/Single Cells/Lymphocytes/Live CD3+/CD8/PD1+CD39-/Stem | Freq. of CD8	Cells/Single Cells/Lymphocytes/Live CD3+/CD8/TD | Freq. of Total	Cells/Single Cells/Lymphocytes/Live CD3+/CD8/TD | Freq. of CD8
pSRS	0.0016	0.0013	55.7	2473	648	13433	936	312	944	1215	12243	19798	800	776	1068	7027	5.47	0.000725	0.000421	32.3	0.000142	10.9	0.00022	16.9	6.47e-05	4.98
pSRS	0.024	0.019	62.7	723	434	8943	1045	36.7	788	451	11261	11861	931	1037	636	6479	1.07	0.012	0.00308	16.4	0.00416	22.2	0.00235	12.5	0.00592	31.5
pSRS	0.55	0.41	43.3	3367	747	6313	500	222	541	2621	6475	8214	347	442	398	5228	2.9	0.18	0.05	12.4	0.04	9.96	0.029	7.24	0.062	15.3
pSRS	0.00739	0.00584	57.7	3090	437	8963	1161	77.2	1034	1025	10428	14211	641	355	608	6158	0.82	0.00337	0.00112	19.2	0.000624	10.7	0.000208	3.56	0.000864	14.8
pSRS	0.00551	0.00419	36.1	1789	839	12918	918	145	695	1301	4379	14922	770	388	588	6333	3.99	0.00151	0.000937	22.4	3.35e-05	0.8	0.000527	12.6	0.000209	4.99
pSRS	0.023	0.012	51.6	2305	458	8673	868	114	557	1045	11158	10397	761	868	460	5795	4.54	0.00627	0.0031	25.5	0.00166	13.6	0.00163	13.4	0.00297	24.4
pSRS	0.000853	0.13	98	4900	725	9454	1004	15.7	822	1358	12524	11833	601	1109	434	6296	7.46	0.12	0.068	53	0.037	29.4	0.012	9.06	0.057	44.9
Res	0.00207	0.084	99.2	3625	524	9151	574	370	465	4225	2202	5954	8.89	1272	225	4962	0.042	0.084	0.000964	1.14	0.029	34.5	0.000999	1.19	0.00575	6.82
Res	0.031	0.025	62.1	3256	1483	13018	1167	194	890	2442	13884	19918	1272	908	929	8945	10.6	0.016	0.00287	11.4	0.00739	29.2	0.0033	13.1	0.00905	35.8
Res	0.39	0.27	63	6398	862	9652	1065	261	1024	4129	4023	10857	730	402	680	6430	1.02	0.17	0.068	25.5	0.00669	2.52	0.034	12.7	0.021	8.04
Res	0.00386	0.00337	78.2	942	339	n/a	938	-14.8	n/a	490	7815	n/a	752	953	n/a	n/a	0	0.00264	0.000828	24.5	0.000828	24.5	0.000767	22.7	0.00126	37.3
Res	0.00614	0.00933	27.4	479	747	4461	10308	14361	8851	519	964	10699	8281	17125	29167	n/a	0	0.00256	0.00205	21.9	0	0	0.00243	26	0.000128	1.37
Res	0.49	0.17	30.5	2540	594	5945	677	137	445	1094	7687	8016	341	458	296	4859	1.69	0.053	0.011	6.09	0.018	10.6	0.00293	1.69	0.00913	5.26

## Sheet: Supp Fig  5,6
	Sample	Trial Arm - clean	Trial Arm	days between start SRS and surgery	Days between end SRS and surgery	Primary Cancer 0=NSCLC 1=breast 2=melanoma 3=RCC 4=GI 5=other	Histology	preop_srs_dose	preop_srs_fractions	CD8 Area	CD8 count	CD8 per mm	Log CD8 per mm	CD8 per DAPI	Log CD8 Dapi	CD8 Area	MHC count	MHC per mm	log10 MHC per mm	MHC per DAPI	log MHC DAPI	CD4 Area	CD4 count	CD4 per mm	CD4 per DAPI	TCF Area	TCF count	TCF per mm	log TCF per mm	TCF per DAPI	Log TCF+ DAPI	TCF1+% of CD8	LOG TCF+ %CD8	TCFneg Area	TCFneg count	TCFneg per mm	Log TCFneg per mm	TCFneg per DAPI	TCF1neg% of CD8	PD1 Area	PD1 count	PD1 per mm	Log PD1 per mm	PD1 per DAPI	Log PD1+ DAPI	PD1 %CD8	PD1TCF Area	PD1TCF count	PD1TCF per mm
1	RAD5234-01	A	A	3	3	0	NSCLC	16	1	37.2019	553	14.8648	1.17216	0.00648103	-2.18836	39.5938	2232	56.3724	1.75107	0.0261585	-1.58239	40.019	8167	204.078	0.0957153	34.4231	317	9.20894	0.96421	0.00371516	-2.43002	57.3237	1.75833	37.2019	236	6.34375	0.802346	0.00276586	42.6763	35.0977	473	13.4767	1.12958	0.00554345	-2.25622	85.5335	34.4231	291	8.45363
1	RAD5234-02	B	B	9	9	0	NSCLC	16	1	26.6905	196	7.34344	0.865899	0.00764401	-2.11668	26.1498	616	23.5566	1.37211	0.024024	-1.61935	26.5942	1131	42.5281	0.044109	26.6905	154	5.76984	0.761164	0.00600601	-2.22141	78.5714	1.89526	24.5098	42	1.7136	0.23391	0.001638	21.4286	26.6905	194	7.2685	0.861445	0.00756601	-2.12113	98.9796	26.6905	154	5.76984
1	RAD5234-04	B	B	3	3	2	Melanoma	16	1	62.4155	419	6.71308	0.826922	0.00278283	-2.55551	63.4784	2102	33.1136	1.52001	0.0139607	-1.85509	63.8395	2469	38.6751	0.0163981	62.4155	198	3.17229	0.501373	0.00131504	-2.88106	47.2554	1.67445	61.839	221	3.5738	0.55313	0.00146779	52.7446	62.4155	339	5.43134	0.734907	0.0022515	-2.64753	80.9069	62.4155	195	3.12422
1	RAD5234-06	A	A	2	2	1	Breast	14	1	19.1375	71	3.70998	0.569372	0.00869352	-2.0608	19.1106	68	3.55823	0.551234	0.00832619	-2.07955	19.1506	538	28.0932	0.0658749	18.9781	31	1.63346	0.213109	0.00379576	-2.4207	43.662	1.6401	19.1375	40	2.09013	0.320174	0.00489776	56.338	19.1375	63	3.29196	0.517454	0.00771397	-2.11272	88.7324	18.9781	31	1.63346
1	RAD5234-07	B	B	9	5	0	NSCLC	24	3	9.82786	60	6.10509	0.785692	0.0107508	-1.96856	10.666	307	28.783	1.45914	0.0550081	-1.25957	10.5281	309	29.3501	0.0553664	9.82786	43	4.37532	0.641009	0.00770471	-2.11324	71.6667	1.85532	9.82662	17	1.73	0.238045	0.00304605	28.3333	9.82786	44	4.47707	0.650994	0.00788389	-2.10326	73.3333	9.82786	41	4.17181
1	RAD5234-08	A	A	1	1	5	SCLC	16	1	25.6418	301	11.7387	1.06962	0.00198899	-2.70137	26.3119	578	21.9672	1.34177	0.00381939	-2.41801	28.2418	2561	90.6812	0.0169229	22.5905	59	2.61171	0.416925	0.00038987	-3.40908	19.6013	1.29229	25.6418	242	9.43772	0.974867	0.00159912	80.3987	25.6418	172	6.7078	0.82658	0.00113657	-2.94441	57.1429	21.9332	41	1.86932
1	RAD5234-09	B	B	3	3	2	Melanoma	14	1	71.1292	2392	33.629	1.52671	0.00255233	-2.59306	74.7737	3198	42.7691	1.63113	0.00341236	-2.46695	76.2613	4905	64.3183	0.00523378	67.1969	616	9.16709	0.962231	0.00065729	-3.18224	25.7525	1.41082	71.1292	1776	24.9687	1.3974	0.00189504	74.2475	71.1292	2287	32.1528	1.50722	0.00244029	-2.61256	95.6104	67.1969	603	8.97363
1	RAD5234-11	A	A	2	2	2	melanoma	18	1	13.6736	89	6.5089	0.813507	0.00298367	-2.52525	13.6087	91	6.68689	0.825224	0.00305072	-2.5156	14.1119	134	9.49553	0.00449227	12.86	4	0.311042	-0.507182	0.0001341	-3.87258	4.49438	0.65267	13.6736	85	6.21636	0.793536	0.00284958	95.5056	12.86	56	4.35458	0.638946	0.00187737	-2.72645	62.9213	12.86	4	0.311042
1	RAD5234-12	A	A	12	7	2	Melanoma	27	3	74.2819	5314	71.5383	1.85454	0.0727726	-1.13803	76.2873	6583	86.2922	1.93597	0.0901509	-1.04503	75.9964	6355	83.6224	0.0870286	59.8919	2438	40.7067	1.60967	0.0333872	-1.47642	45.8788	1.66161	74.2819	2876	38.7174	1.58791	0.0393854	54.1212	70.0104	5285	75.4888	1.87788	0.0723754	-1.14041	99.4543	59.8919	2437	40.69
1	RAD5234-13	A	A	2	2	5	leiomyosarcoma	18	1	34.19	196	5.73267	0.758357	0.00256477	-2.59095	34.063	1063	31.2069	1.49425	0.01391	-1.85667	34.3835	1292	37.5762	0.0169066	27.2943	53	1.9418	0.288205	0.00069354	-3.15893	27.0408	1.43202	34.19	143	4.18251	0.621437	0.00187124	72.9592	34.19	184	5.38169	0.730919	0.00240775	-2.61839	93.8776	27.2943	53	1.9418
1	RAD5234-14	A	A	3	3	0	NSCLC	14	1	60.1818	1139	18.926	1.27706	0.0223741	-1.65025	61.6339	2814	45.6567	1.6595	0.0552773	-1.25745	60.7257	3541	58.3114	0.0695582	59.8512	284	4.7451	0.676246	0.0055788	-2.25346	24.9342	1.39679	60.1818	855	14.207	1.1525	0.0167953	75.0658	60.1818	1073	17.8293	1.25113	0.0210776	-1.67618	94.2054	59.8512	282	4.71169
1	RAD5234-15	B	B	7	2	1	breast	24	3	84.4337	1633	19.3406	1.28647	0.00639983	-2.19383	89.2262	6107	68.444	1.83534	0.0239337	-1.62099	92.0749	5445	59.1367	0.0213393	74.6467	404	5.41216	0.733371	0.0015833	-2.80044	24.7397	1.3934	84.4337	1229	14.5558	1.16304	0.00481653	75.2603	83.5932	1501	17.956	1.25421	0.00588251	-2.23044	91.9167	74.6467	403	5.39876
1	RAD5234-17	B	B	1	1	2	melanoma	13	1	40.9236	1142	27.9056	1.44569	0.0163456	-1.7866	38.2761	1374	35.897	1.55506	0.0196662	-1.70628	38.879	993	25.5408	0.0142129	40.9236	528	12.9021	1.11066	0.00755732	-2.12163	46.2347	1.66497	38.4661	614	15.9621	1.20309	0.00878825	53.7653	40.9236	1102	26.9282	1.43021	0.0157731	-1.80208	96.4974	40.9236	524	12.8043
1	RAD5234-18	B	B	3	3	4	colorectal adenocarcinoma	18	1	54.2812	1702	31.3552	1.49631	0.0128699	-1.89043	53.8929	2310	42.8628	1.63208	0.0174673	-1.75777	53.2385	2330	43.7653	0.0176186	53.1871	521	9.79561	0.991031	0.0039396	-2.40455	30.611	1.48588	54.2812	1181	21.7571	1.3376	0.00893026	69.389	54.2812	1650	30.3973	1.48283	0.0124767	-1.9039	96.9448	53.1871	521	9.79561
1	RAD5234-20	A	A	1	1	2	Melanoma	13	1	34.9978	1151	32.8878	1.51703	0.0605917	-1.21759	35.1094	2032	57.8762	1.7625	0.10697	-0.970738	34.8237	1449	41.6096	0.0762792	31.9195	522	16.3536	1.21361	0.0274795	-1.56099	45.3519	1.6566	34.9978	629	17.9726	1.25461	0.0331122	54.6481	34.9978	1042	29.7733	1.47383	0.0548536	-1.26079	90.53	31.9195	520	16.291
1	RAD5234-21	B	B	1	1	2	Melanoma	13	1	26.5226	424	15.9864	1.20375	0.0100665	-1.99712	27.302	1174	43.0005	1.63347	0.0278727	-1.55482	27.6824	916	33.0896	0.0217474	25.8639	99	3.82773	0.582942	0.00235043	-2.62885	23.3491	1.36827	26.5226	325	12.2537	1.08827	0.00771605	76.6509	26.5226	390	14.7044	1.16745	0.00925926	-2.03342	91.9811	25.8639	99	3.82773
1	RAD5234-22	B	B	4	4	5	endometrial	12	1	68.3792	1367	19.9915	1.30084	0.00731505	-2.13578	70.1358	5315	75.7815	1.87956	0.0284415	-1.54605	69.2932	3091	44.6076	0.0165405	66.2146	368	5.55769	0.744894	0.00196923	-2.7057	26.9203	1.43008	68.3792	999	14.6097	1.16464	0.00534582	73.0797	68.3792	1356	19.8306	1.29734	0.00725619	-2.13929	99.1953	66.2146	367	5.54259
1	RAD5234-24	B	B	3	1	1	breast	24	3	24.1359	124	5.13758	0.710759	0.00210387	-2.67698	22.008	845	38.3951	1.58428	0.0143369	-1.84355	24.1642	1090	45.1081	0.0184937	24.1359	32	1.32583	0.122487	0.00054293	-3.26525	25.8065	1.41173	21.0207	92	4.37663	0.64114	0.00156094	74.1935	24.1359	117	4.84756	0.685523	0.0019851	-2.70222	94.3548	24.1359	32	1.32583
1	RAD5234-25	A	A	6	2	4	esophageal	27	3	25.2568	435	17.2231	1.23611	0.0072306	-2.14083	25.1039	1230	48.9964	1.69016	0.0204451	-1.68941	25.2668	787	31.1476	0.0130816	24.6333	99	4.01896	0.604113	0.00164558	-2.78368	22.7586	1.35715	25.2568	336	13.3034	1.12396	0.00558501	77.2414	25.2568	428	16.9459	1.22907	0.00711424	-2.14787	98.3908	24.6333	99	4.01896
[truncated: 10 more columns]

## Sheet: Supp Fig9 DEGs_TransIRvsunIR
	p_val	avg_log2FC	pct.1	pct.2	p_val_adj
RPL41	5.82226e-125	0.365376	0.887	0.891	5.79723e-121
TMSB4X	3.76622e-121	-0.657119	0.845	0.903	3.75003e-117
CD74	8.1089e-109	-0.52563	0.546	0.706	8.07404e-105
B2M	8.72594e-107	-0.380867	0.975	0.987	8.68841e-103
RPL36A	2.48355e-79	0.392188	0.766	0.679	2.47287e-75
RPL38	1.40534e-75	0.298205	0.865	0.851	1.3993e-71
RPL17	7.78253e-73	0.342355	0.789	0.75	7.74907e-69
IL32	5.50868e-70	-0.599621	0.535	0.648	5.48499e-66
STAT1	3.99562e-65	-0.605038	0.173	0.299	3.97844e-61
GBP5	7.32293e-61	-0.541754	0.199	0.328	7.29144e-57
SH3BGRL3	7.70682e-60	-0.37692	0.747	0.812	7.67368e-56
IFITM1	1.01698e-59	-0.452199	0.572	0.677	1.0126e-55
PFN1	5.65669e-55	-0.417425	0.698	0.77	5.63237e-51
PSME2	1.41083e-54	-0.474658	0.277	0.395	1.40476e-50
LTB	1.17281e-48	-0.568796	0.353	0.454	1.16776e-44
PSMB9	7.12308e-46	-0.446274	0.237	0.347	7.09245e-42
ACTB	1.76138e-45	-0.4283	0.846	0.88	1.75381e-41
COTL1	1.79946e-45	-0.423088	0.376	0.486	1.79172e-41
RPL31	2.13369e-44	0.21516	0.83	0.828	2.12452e-40
STAT3	2.13567e-43	-0.375624	0.389	0.507	2.12648e-39
RPS20	6.24483e-42	0.282661	0.743	0.696	6.21797e-38
PSME1	3.1701e-41	-0.366148	0.504	0.597	3.15647e-37
RPL35A	2.35671e-39	0.20541	0.906	0.916	2.34658e-35
IFITM2	1.31817e-37	-0.361614	0.49	0.581	1.3125e-33
MT-ATP8	1.56715e-37	0.421779	0.56	0.464	1.56041e-33
RPLP2	9.09779e-37	0.200537	0.911	0.916	9.05867e-33
RPL22	1.397e-35	0.208392	0.868	0.874	1.39099e-31
PTPRCAP	1.92991e-34	0.321207	0.496	0.429	1.92161e-30
PSMB10	1.06428e-33	-0.341501	0.159	0.245	1.05971e-29
RPS13	5.10684e-33	0.221317	0.899	0.907	5.08488e-29
BIRC3	7.89098e-33	-0.404656	0.232	0.329	7.85705e-29
RPS19	1.09637e-32	0.352335	0.962	0.956	1.09166e-28
HSPH1	3.87271e-32	-0.517451	0.73	0.762	3.85606e-28
GADD45A	6.42952e-32	0.4127	0.156	0.093	6.40187e-28
RAC2	7.45384e-32	-0.34277	0.448	0.533	7.42179e-28
MT-CO1	1.12523e-31	0.460667	0.73	0.683	1.12039e-27
RPL37	1.26234e-31	0.204954	0.923	0.93	1.25691e-27
S100A6	4.73184e-31	-0.306754	0.563	0.641	4.71149e-27
RARRES3	1.81534e-30	-0.339524	0.39	0.478	1.80753e-26
RPL5	8.12086e-30	0.208357	0.886	0.891	8.08594e-26
RPL7	9.0363e-29	0.210487	0.749	0.734	8.99745e-25
JUNB	9.83423e-29	-0.612475	0.628	0.665	9.79194e-25
HSP90AA1	1.10961e-28	-0.466901	0.879	0.891	1.10484e-24
IGKV3-20	1.62627e-28	-1.24335	0.121	0.071	1.61928e-24
MT-ND4	2.81234e-28	0.367801	0.588	0.526	2.80024e-24
TYMP	3.3338e-28	-0.289554	0.099	0.168	3.31947e-24
GNLY	1.08846e-27	0.702718	0.229	0.163	1.08378e-23
PPDPF	1.96887e-27	-0.236319	0.664	0.728	1.9604e-23
CD3E	6.91065e-27	-0.241162	0.648	0.724	6.88093e-23
RNF213	1.40427e-26	-0.280616	0.483	0.578	1.39824e-22
ARPC1B	3.32129e-26	-0.316772	0.319	0.409	3.30701e-22
GUK1	5.57486e-26	-0.280052	0.342	0.432	5.55088e-22
RPS4X	7.92278e-26	0.225375	0.903	0.915	7.88871e-22
CNN2	1.31578e-25	-0.300904	0.288	0.37	1.31012e-21
SOCS3	1.41079e-25	-0.382674	0.103	0.165	1.40473e-21
TAP1	2.56721e-25	-0.250631	0.173	0.252	2.55618e-21
RPS11	4.21694e-25	0.213146	0.785	0.764	4.19881e-21
MIF	4.24831e-25	-0.250569	0.52	0.599	4.23005e-21
CALM3	4.47875e-25	-0.282542	0.17	0.246	4.45949e-21
OAZ1	7.94513e-24	-0.230004	0.652	0.719	7.91097e-20
MT-ATP6	9.66633e-24	0.313811	0.602	0.543	9.62476e-20
EPSTI1	1.121e-23	-0.300121	0.086	0.145	1.11618e-19
GAPDH	1.37588e-23	-0.284379	0.836	0.871	1.36997e-19
MT-CYB	1.4362e-23	0.370038	0.596	0.537	1.43003e-19
BAX	1.51642e-23	0.328458	0.306	0.257	1.5099e-19
MDM2	1.75777e-23	0.490175	0.188	0.131	1.75021e-19
MYL6	2.50902e-23	-0.274058	0.5	0.582	2.49824e-19
RPS3A	6.42036e-23	0.21662	0.919	0.925	6.39275e-19
RPS27L	7.9024e-23	0.333216	0.256	0.212	7.86842e-19
LAG3	3.24824e-22	-0.333791	0.085	0.141	3.23427e-18
U2AF1	7.70392e-22	0.208194	0.13	0.077	7.67079e-18
U2AF1L5	1.1049e-21	-0.202086	0.061	0.111	1.10015e-17
CST7	1.27159e-21	-0.322805	0.33	0.405	1.26612e-17
ACTG1	1.35393e-21	-0.247328	0.738	0.767	1.34811e-17
BATF	1.80412e-21	-0.334385	0.179	0.249	1.79636e-17
PVT1	1.88645e-21	0.306247	0.125	0.075	1.87834e-17
JAK3	2.91645e-21	-0.250984	0.121	0.184	2.90391e-17
XAF1	5.04313e-21	-0.25338	0.088	0.144	5.02144e-17
MT-ND2	7.95834e-21	0.304731	0.614	0.568	7.92412e-17
RSRP1	1.01616e-20	0.294988	0.516	0.477	1.01179e-16
KLF2	1.56326e-20	0.320422	0.461	0.4	1.55654e-16
TLE4	1.96226e-20	0.271988	0.244	0.175	1.95382e-16
FOSB	2.54433e-20	0.295356	0.409	0.332	2.53339e-16
MT2A	5.97806e-20	0.887305	0.366	0.355	5.95236e-16
TAPBP	1.85934e-19	-0.270552	0.247	0.319	1.85134e-15
ALOX5AP	2.08005e-19	-0.241735	0.236	0.311	2.0711e-15
UBE2L6	2.57208e-19	-0.234926	0.13	0.191	2.56102e-15
CFL1	3.90259e-19	-0.225598	0.624	0.686	3.88581e-15
MT-ND4L	4.68183e-19	0.254551	0.651	0.61	4.6617e-15
GZMK	5.76367e-19	-0.227802	0.164	0.229	5.73889e-15
PTMS	7.56628e-19	-0.25606	0.061	0.103	7.53374e-15
UQCR11	9.74901e-19	-0.247633	0.345	0.418	9.70709e-15
MYADM	1.01473e-18	0.355743	0.395	0.34	1.01037e-14
MT-CO2	1.17429e-18	0.309513	0.624	0.586	1.16924e-14
CORO1A	1.47116e-18	-0.266637	0.518	0.581	1.46483e-14
PRELID1	1.4792e-18	-0.209886	0.166	0.232	1.47283e-14
TMEM258	1.81051e-18	-0.239603	0.282	0.354	1.80272e-14
CD3D	2.30242e-18	-0.2693	0.429	0.492	2.29252e-14
TSC22D3	2.32989e-18	0.314208	0.6	0.549	2.31988e-14
BAG3	2.58867e-18	-0.33902	0.581	0.607	2.57754e-14
SERTAD1	2.59397e-18	0.328435	0.18	0.148	2.58282e-14
RPS26	2.67586e-18	0.25122	0.872	0.889	2.66435e-14
CD27	2.88152e-18	-0.275356	0.153	0.213	2.86913e-14
ELOB	3.36064e-18	-0.220784	0.374	0.451	3.34619e-14
TAF1D	4.6669e-18	0.249597	0.41	0.338	4.64684e-14
ZYX	1.69031e-17	-0.249772	0.262	0.329	1.68304e-13
MT-CO3	1.77542e-17	0.290769	0.516	0.461	1.76778e-13
HMGN1	2.08295e-17	-0.224407	0.36	0.436	2.07399e-13
TSPO	2.49122e-17	-0.227337	0.172	0.234	2.48051e-13
GNAI2	3.27833e-17	-0.202415	0.278	0.351	3.26424e-13
ATF3	5.74732e-17	0.364607	0.223	0.171	5.7226e-13
MT-ND5	6.23919e-17	0.281211	0.608	0.551	6.21236e-13
EMB	7.34682e-17	-0.200308	0.278	0.35	7.31523e-13
TMSB10	9.11418e-17	-0.204443	0.873	0.9	9.07499e-13
IER5	9.44559e-17	0.316674	0.327	0.261	9.40498e-13
UBC	9.50937e-17	-0.368639	0.909	0.923	9.46848e-13
BBC3	1.0762e-16	0.26022	0.114	0.071	1.07157e-12
ZNF683	1.68542e-16	-0.316267	0.07	0.112	1.67818e-12
COPE	1.72045e-16	-0.218895	0.202	0.267	1.71306e-12
HIGD2A	2.20065e-16	-0.21037	0.4	0.471	2.19119e-12
DDB2	2.90931e-16	0.286499	0.129	0.089	2.8968e-12
HSPA1B	3.25107e-16	-0.231557	0.805	0.817	3.23709e-12
DYNLL1	3.71716e-16	0.267063	0.451	0.417	3.70118e-12
MT1X	5.84089e-16	0.478644	0.154	0.123	5.81578e-12
TNFSF10	6.67675e-16	-0.21676	0.092	0.14	6.64804e-12
TPM3	7.84043e-16	-0.21229	0.517	0.575	7.80671e-12
DRAP1	9.01009e-16	-0.229454	0.251	0.315	8.97135e-12
FKBP8	9.24376e-16	-0.217159	0.206	0.268	9.20401e-12
TOB1	1.43037e-15	0.29175	0.17	0.127	1.42422e-11
HM13	1.80078e-15	-0.214402	0.159	0.217	1.79304e-11
GBP4	2.05437e-15	-0.242245	0.093	0.141	2.04553e-11
CD82	2.22768e-15	-0.232856	0.134	0.188	2.2181e-11
PRDX5	2.33142e-15	-0.205679	0.178	0.238	2.32139e-11
MYL12B	2.82149e-15	-0.20449	0.418	0.488	2.80936e-11
DNAJB1	2.9197e-15	-0.314531	0.825	0.836	2.90714e-11
CCNG1	3.67048e-15	0.220159	0.159	0.116	3.6547e-11
PKM	3.8412e-15	-0.246005	0.224	0.286	3.82469e-11
ARPC2	4.3828e-15	-0.204919	0.53	0.595	4.36396e-11
IER2	5.23229e-15	0.338739	0.444	0.395	5.20979e-11
SOD1	8.27037e-15	-0.200916	0.488	0.56	8.2348e-11
CD7	8.83502e-15	-0.222112	0.46	0.527	8.79703e-11
ENO1	1.19822e-14	-0.241662	0.289	0.347	1.19307e-10
GBP1	1.69534e-14	-0.224249	0.097	0.143	1.68805e-10
MT-ND1	2.07048e-14	0.248355	0.548	0.506	2.06158e-10
PRDX2	2.30486e-14	-0.208045	0.162	0.217	2.29495e-10
HSPD1	3.61906e-14	-0.356471	0.712	0.728	3.6035e-10
GSTP1	6.42093e-14	-0.212535	0.21	0.268	6.39332e-10
LY6E	8.64927e-14	-0.22465	0.298	0.361	8.61208e-10
GADD45B	9.10355e-14	0.253114	0.537	0.484	9.0644e-10
LSP1	9.12798e-14	-0.251339	0.293	0.356	9.08873e-10
SIT1	1.11561e-13	-0.200574	0.085	0.126	1.11082e-09
CORO1B	1.40531e-13	-0.23387	0.205	0.259	1.39926e-09
FOS	1.58616e-13	0.263116	0.613	0.555	1.57934e-09
PHPT1	1.86518e-13	0.230548	0.202	0.17	1.85716e-09
CD69	2.06737e-13	0.324872	0.439	0.392	2.05848e-09
UBE2S	4.43112e-13	0.307892	0.288	0.274	4.41206e-09
XBP1	4.67058e-13	-0.280877	0.262	0.317	4.6505e-09
CKS2	6.36311e-13	0.270829	0.111	0.084	6.33575e-09
RMRP	6.60195e-13	0.458696	0.305	0.276	6.57356e-09
PGAM1	9.48115e-13	-0.207311	0.274	0.332	9.44038e-09
ID2	1.52191e-12	0.290007	0.342	0.329	1.51537e-08
FYB1	1.54999e-12	-0.223105	0.4	0.455	1.54332e-08
TUBA1A	2.73562e-12	0.251159	0.329	0.277	2.72386e-08
MT-ND3	3.58116e-12	0.227336	0.51	0.459	3.56576e-08
IER5L	4.69145e-12	0.257721	0.12	0.082	4.67128e-08
ITM2A	5.20932e-12	-0.244744	0.184	0.234	5.18692e-08
SLAMF1	5.7708e-12	-0.205758	0.076	0.112	5.74599e-08
DDIT3	5.88451e-12	0.241509	0.233	0.186	5.85921e-08
FUS	6.40963e-12	0.209295	0.544	0.516	6.38207e-08
SESN1	1.05463e-11	0.224778	0.107	0.072	1.0501e-07
TNFAIP8	1.14668e-11	-0.210995	0.258	0.314	1.14175e-07
XPC	1.28083e-11	0.252222	0.216	0.172	1.27532e-07
TUBB4B	2.29268e-11	0.326923	0.279	0.26	2.28282e-07
PPIB	2.72657e-11	-0.216536	0.374	0.43	2.71484e-07
ITM2C	2.73414e-11	-0.209594	0.1	0.139	2.72238e-07
YPEL5	3.10847e-11	0.217018	0.389	0.346	3.09511e-07
UCP2	4.32164e-11	-0.208068	0.208	0.255	4.30306e-07
BRD2	4.9873e-11	0.245399	0.422	0.37	4.96586e-07
ZNF331	5.09971e-11	-0.26452	0.278	0.33	5.07778e-07
H2AFX	5.75748e-11	0.226284	0.231	0.187	5.73272e-07
CD3G	7.66234e-11	-0.20289	0.319	0.376	7.62939e-07
PMAIP1	7.81478e-11	0.26523	0.154	0.117	7.78117e-07
MARCKSL1	8.9929e-11	0.249494	0.158	0.12	8.95423e-07
SNHG8	2.57105e-10	0.202802	0.447	0.405	2.55999e-06
ITGAE	2.8553e-10	-0.202831	0.102	0.14	2.84303e-06
ODC1	7.52783e-10	0.231891	0.251	0.209	7.49546e-06
FTL	1.07586e-09	0.238291	0.822	0.831	1.07124e-05
RBPJ	1.13788e-09	-0.220986	0.203	0.248	1.13298e-05
LGALS1	1.69529e-09	-0.252253	0.306	0.354	1.688e-05
CD83	1.96284e-09	0.36159	0.112	0.082	1.9544e-05
SYTL3	2.17887e-09	0.268622	0.295	0.252	2.1695e-05
POLR2A	3.2936e-09	0.24393	0.17	0.131	3.27944e-05
IER3	4.21634e-09	0.248729	0.15	0.119	4.19821e-05
LMNA	5.23918e-09	0.265194	0.265	0.222	5.21665e-05
TSPYL2	3.29676e-08	0.20873	0.458	0.445	0.000328259
INTS6	4.57907e-08	0.211265	0.27	0.227	0.000455938
ADGRE5	1.06936e-07	0.240772	0.32	0.286	0.00106476
ZEB2	1.26596e-07	0.239132	0.183	0.151	0.00126052
CDKN1A	1.60017e-07	0.281562	0.227	0.202	0.00159329
ERO1B	1.67871e-07	0.247405	0.13	0.103	0.00167149
CITED2	1.78448e-07	0.210837	0.198	0.162	0.0017768
TIGIT	2.32369e-07	-0.217975	0.093	0.119	0.0023137
KLRD1	6.16926e-07	0.224774	0.168	0.147	0.00614273
CRIP1	7.57803e-07	-0.212298	0.589	0.63	0.00754544
CD8A	1.19172e-06	-0.207783	0.258	0.296	0.011866
H2AFZ	1.26453e-06	0.221892	0.324	0.32	0.0125909
TNF	1.54532e-06	0.355019	0.149	0.126	0.0153868
GZMA	3.67903e-06	-0.214074	0.163	0.195	0.0366321
CCL4	3.81722e-06	0.475319	0.209	0.183	0.038008
OASL	5.5202e-06	-0.346361	0.126	0.155	0.0549647
LINC02446	1.84827e-05	-0.202541	0.13	0.157	0.184032
PRF1	3.12121e-05	0.225644	0.169	0.149	0.310779
RGS2	4.34027e-05	-0.254585	0.303	0.331	0.432161
SAT1	0.000180082	0.215949	0.403	0.41	1
NEAT1	0.00030213	0.288201	0.605	0.594	1

## Sheet: Supp Fig9 DEGs_TD2IRvsunIR
	p_val	avg_log2FC	pct.1	pct.2	p_val_adj
DUSP1	0	1.27041	0.341	0.166	0
EEF1A1	0	0.354759	1	1	0
FCRL6	0	0.384974	0.104	0.005	0
FOS	0	1.19784	0.234	0.055	0
ITGB2	0	0.80229	0.511	0.342	0
KLF2	0	1.00328	0.551	0.32	0
RPS19	0	0.466707	1	0.999	0
TXNIP	0	1.32092	0.545	0.407	0
MT-CO1	5.44005e-294	0.345246	0.995	0.989	5.41665e-290
RPS14	1.02385e-290	0.318564	0.999	0.996	1.01945e-286
RPS3	1.26831e-289	0.284471	0.999	0.997	1.26286e-285
GAPDH	7.38393e-273	-0.288722	0.996	0.999	7.35218e-269
RPL10	1.81492e-272	0.241597	1	0.999	1.80712e-268
RPS27A	4.92737e-269	0.244123	1	0.999	4.90618e-265
TSC22D3	7.76099e-256	0.605922	0.774	0.671	7.72761e-252
RPS12	8.78881e-255	0.276679	1	0.999	8.75102e-251
RPS8	1.0448e-252	0.263988	1	0.997	1.0403e-248
MT-CYB	2.91204e-251	0.379299	0.984	0.955	2.89952e-247
CD74	6.43875e-245	-0.416649	0.931	0.957	6.41107e-241
RPS23	1.00445e-241	0.244505	0.999	0.995	1.00014e-237
RPL30	3.93562e-226	0.226456	0.999	0.998	3.9187e-222
RPL3	1.40393e-224	0.32586	0.997	0.988	1.39789e-220
RPL7A	1.37001e-219	0.221996	0.999	0.994	1.36412e-215
COTL1	1.70017e-216	-0.431453	0.687	0.817	1.69286e-212
KRT86	2.07463e-216	-1.26261	0.045	0.15	2.06571e-212
RPL5	2.94251e-216	0.289296	0.988	0.966	2.92986e-212
KLRG1	3.9823e-215	0.547264	0.243	0.123	3.96518e-211
MT-CO3	7.69732e-214	0.313026	0.987	0.961	7.66422e-210
RPL34	5.62893e-213	0.238028	0.999	0.996	5.60473e-209
EEF1B2	6.63401e-212	0.34102	0.952	0.906	6.60549e-208
SPON2	1.53613e-208	0.439673	0.17	0.061	1.52953e-204
FOSB	6.11797e-208	0.34871	0.12	0.029	6.09166e-204
MATK	1.3641e-202	0.471068	0.299	0.16	1.35824e-198
JAML	2.14494e-200	-0.614134	0.317	0.464	2.13572e-196
RPS6	3.31698e-200	0.253265	0.997	0.99	3.30272e-196
RPS28	1.55833e-198	0.214055	0.999	0.998	1.55163e-194
RPL6	2.31045e-198	0.240797	0.997	0.988	2.30051e-194
MT-ND4	8.57395e-192	0.347529	0.938	0.879	8.53708e-188
PHPT1	6.30029e-186	0.51436	0.529	0.382	6.2732e-182
RPL19	7.98425e-185	0.201061	0.999	0.997	7.94991e-181
SLC1A4	2.61275e-173	-0.623635	0.209	0.337	2.60152e-169
HCST	8.00393e-173	0.507502	0.718	0.674	7.96951e-169
RPS3A	1.70063e-170	0.263332	0.997	0.994	1.69332e-166
PLAC8	6.86138e-169	0.283697	0.114	0.034	6.83187e-165
JUNB	1.24925e-163	0.689944	0.6	0.528	1.24388e-159
BBC3	1.86725e-162	0.536061	0.46	0.327	1.85922e-158
CDCA7	6.41345e-162	-0.280215	0.035	0.119	6.38587e-158
CXCL13	1.53408e-158	-0.838119	0.224	0.367	1.52748e-154
CMC1	2.4851e-158	0.457274	0.396	0.258	2.47442e-154
ITGAE	1.62741e-157	-0.48187	0.406	0.531	1.62041e-153
LGALS3	1.76017e-157	-0.504538	0.471	0.611	1.7526e-153
GZMM	7.1428e-157	0.463873	0.56	0.453	7.11208e-153
RPS27L	1.25279e-154	0.473336	0.765	0.693	1.2474e-150
GNLY	3.1524e-152	0.64264	0.382	0.255	3.13885e-148
RPL9	4.38744e-149	0.207589	0.991	0.968	4.36858e-145
KLF3	4.63823e-145	0.344414	0.205	0.102	4.61828e-141
PLEK	8.1636e-145	0.405393	0.309	0.18	8.1285e-141
CD200R1	1.06704e-144	-0.265374	0.042	0.13	1.06245e-140
MYBL1	1.67599e-144	0.288892	0.109	0.038	1.66878e-140
CXCR6	1.39349e-143	-0.539213	0.369	0.505	1.38749e-139
SMC4	1.84134e-143	-0.476732	0.305	0.422	1.83342e-139
PSMB9	5.21993e-142	-0.322958	0.797	0.844	5.19748e-138
ENTPD1	2.29691e-141	-0.462397	0.15	0.273	2.28703e-137
AKAP5	1.13613e-140	-0.385996	0.063	0.149	1.13125e-136
RPL10A	2.77671e-134	0.217353	0.986	0.962	2.76477e-130
MT-ND2	1.45928e-132	0.281148	0.936	0.87	1.453e-128
TMSB4X	8.59418e-132	-0.265114	0.994	0.99	8.55722e-128
TIGIT	3.02114e-130	-0.511832	0.416	0.523	3.00815e-126
IGKV3-20	3.3079e-129	-0.716885	0.178	0.146	3.29368e-125
RPSA	1.07552e-128	0.233976	0.986	0.966	1.07089e-124
CCND3	1.98223e-127	0.399648	0.413	0.333	1.97371e-123
MT-ND4L	2.30085e-127	0.257938	0.977	0.942	2.29096e-123
GZMK	4.06794e-123	0.407679	0.615	0.478	4.05044e-119
BAX	1.57426e-122	0.401169	0.764	0.671	1.5675e-118
LAG3	2.18641e-122	-0.487258	0.461	0.56	2.17701e-118
HMGB1	1.05769e-121	-0.255837	0.934	0.942	1.05315e-117
FDXR	2.57241e-121	0.385783	0.196	0.108	2.56135e-117
RBPJ	7.48271e-121	-0.403085	0.438	0.557	7.45053e-117
IFI16	2.06655e-120	-0.366516	0.496	0.583	2.05766e-116
CCL3L1	1.2254e-118	0.352665	0.112	0.04	1.22013e-114
MT-ATP8	2.14273e-118	0.227408	0.964	0.916	2.13352e-114
DAPK2	8.2173e-118	-0.294728	0.095	0.193	8.18197e-114
PXN	1.31124e-113	0.269796	0.156	0.078	1.3056e-109
OASL	6.41996e-113	-0.551917	0.505	0.626	6.39235e-109
PAG1	1.67219e-112	-0.362756	0.225	0.333	1.665e-108
CTSW	1.19962e-111	0.427046	0.691	0.599	1.19446e-107
GADD45A	1.76161e-111	0.409034	0.278	0.178	1.75403e-107
ITGA1	2.22191e-108	-0.379955	0.169	0.273	2.21236e-104
RASGRP2	1.31767e-107	0.28328	0.178	0.096	1.31201e-103
BIN2	2.19113e-105	0.341212	0.377	0.297	2.1817e-101
LITAF	2.85872e-105	0.255581	0.77	0.663	2.84643e-101
ZNF683	6.22259e-105	-0.352577	0.057	0.136	6.19583e-101
NDUFS5	8.09142e-105	-0.260105	0.785	0.833	8.05663e-101
NELL2	1.44783e-104	-0.38442	0.219	0.324	1.44161e-100
PGK1	2.10735e-103	-0.281124	0.832	0.868	2.09828e-99
TSPO	2.72924e-103	-0.316652	0.46	0.577	2.7175e-99
GPR68	5.25594e-103	-0.232264	0.058	0.135	5.23334e-99
ADRB2	2.96486e-100	0.222051	0.103	0.04	2.95211e-96
TRIAP1	3.24778e-100	0.318266	0.303	0.215	3.23382e-96
PLSCR1	3.29155e-100	-0.346607	0.167	0.271	3.27739e-96
EPSTI1	6.23839e-99	-0.378093	0.159	0.257	6.21156e-95
PRR5	3.29676e-98	0.265483	0.217	0.125	3.28258e-94
MDM2	8.78016e-98	0.415408	0.368	0.278	8.74241e-94
SUSD3	3.13788e-97	-0.321467	0.148	0.248	3.12438e-93
HAVCR2	6.61464e-95	-0.404595	0.151	0.241	6.58619e-91
PHLDA3	8.5982e-95	0.336539	0.187	0.1	8.56123e-91
GALNT2	1.16977e-94	-0.445718	0.267	0.363	1.16474e-90
CD96	1.88485e-94	-0.343458	0.545	0.627	1.87675e-90
MX1	2.24503e-94	-0.413118	0.198	0.293	2.23538e-90
SYTL1	3.39429e-92	0.282443	0.258	0.166	3.3797e-88
CD2	1.8057e-91	-0.237138	0.902	0.921	1.79793e-87
CCR5	2.92984e-91	-0.267873	0.112	0.2	2.91724e-87
SH3BP5	1.2494e-90	0.231055	0.187	0.104	1.24402e-86
SLAMF1	1.9547e-89	-0.284152	0.116	0.206	1.9463e-85
RGS10	2.05888e-89	-0.321821	0.495	0.576	2.05003e-85
ITGB1	2.06809e-89	-0.34954	0.557	0.64	2.0592e-85
TNFSF10	3.91836e-89	-0.344597	0.363	0.473	3.90151e-85
GZMH	5.62311e-89	0.384432	0.669	0.582	5.59893e-85
FTH1	6.75435e-89	-0.220625	0.996	0.995	6.7253e-85
ZNRF1	1.40145e-88	-0.286314	0.174	0.276	1.39542e-84
NR4A2	4.38905e-88	0.228661	0.219	0.128	4.37018e-84
SLA2	1.18868e-87	-0.38414	0.486	0.564	1.18357e-83
CLEC2D	1.66114e-87	-0.317224	0.665	0.73	1.654e-83
MT-ND5	1.96091e-86	0.217533	0.958	0.914	1.95248e-82
IFITM2	5.82457e-86	-0.458187	0.765	0.806	5.79952e-82
EIF1	5.37243e-84	0.218677	0.986	0.974	5.34932e-80
CIRBP	1.52671e-83	0.240616	0.781	0.701	1.52015e-79
CD300A	4.81261e-83	0.205469	0.131	0.062	4.79192e-79
MT-ND1	5.14513e-83	0.212874	0.952	0.906	5.12301e-79
LEPROTL1	5.49356e-83	-0.305378	0.693	0.757	5.46993e-79
CD3G	6.34122e-83	-0.292338	0.743	0.792	6.31395e-79
HSPA1A	9.5808e-83	-0.872343	0.234	0.329	9.53961e-79
NR3C1	1.3819e-82	-0.311144	0.626	0.708	1.37595e-78
PCED1B	7.78804e-81	-0.309695	0.302	0.402	7.75456e-77
SOD1	8.13227e-81	-0.268682	0.83	0.86	8.0973e-77
TBCD	1.12911e-80	-0.315079	0.239	0.333	1.12425e-76
ISG20	2.22451e-80	-0.402363	0.618	0.682	2.21494e-76
LSP1	1.25144e-79	-0.202692	0.893	0.887	1.24606e-75
CAPG	3.98268e-79	-0.278341	0.106	0.185	3.96555e-75
PSMB8	4.73712e-79	-0.244119	0.712	0.758	4.71675e-75
HSPD1	5.02541e-79	-0.585128	0.517	0.545	5.0038e-75
ISG15	2.49595e-78	-0.481418	0.365	0.459	2.48522e-74
TUBB	4.92689e-77	-0.488233	0.473	0.518	4.9057e-73
RIPOR2	1.21358e-76	0.291127	0.345	0.264	1.20836e-72
PRKCB	5.34094e-76	0.243477	0.214	0.145	5.31797e-72
ATF3	1.7844e-75	0.262539	0.11	0.054	1.77673e-71
SPTAN1	2.36946e-75	-0.310331	0.582	0.646	2.35927e-71
CD3D	7.34052e-74	-0.228287	0.907	0.928	7.30896e-70
RARRES3	1.36404e-73	-0.322959	0.815	0.827	1.35817e-69
FUT8	2.17693e-73	-0.207864	0.102	0.18	2.16757e-69
SLA	3.71341e-73	-0.326605	0.337	0.425	3.69744e-69
CD7	4.52166e-72	-0.260558	0.902	0.895	4.50222e-68
LINC01943	6.62673e-72	-0.276375	0.136	0.219	6.59824e-68
MT2A	2.22769e-71	-0.206801	0.809	0.802	2.21811e-67
CD27	2.09592e-70	-0.339509	0.552	0.612	2.08691e-66
PVT1	3.7811e-70	0.250074	0.174	0.112	3.76485e-66
PDCD1	6.89481e-70	-0.368897	0.236	0.327	6.86516e-66
BIRC3	8.24305e-70	-0.413914	0.357	0.438	8.2076e-66
ZFP36L1	2.55625e-69	-0.337509	0.508	0.579	2.54525e-65
HMGB2	6.31014e-69	-0.338853	0.649	0.688	6.28301e-65
IL2RB	9.7224e-69	-0.322114	0.408	0.484	9.6806e-65
MYH9	1.08521e-68	-0.270745	0.802	0.83	1.08054e-64
NAP1L4	1.09854e-68	-0.273523	0.658	0.712	1.09381e-64
IGFLR1	1.77137e-68	-0.325048	0.233	0.317	1.76375e-64
CD82	4.15577e-68	-0.280784	0.415	0.517	4.1379e-64
BATF	1.10875e-67	-0.348713	0.452	0.536	1.10398e-63
S100A4	1.85403e-67	0.350341	0.662	0.666	1.84606e-63
LPXN	3.51572e-67	-0.294025	0.542	0.614	3.5006e-63
ALOX5AP	1.1682e-66	-0.357354	0.502	0.541	1.16318e-62
CAMK4	1.7265e-66	-0.292972	0.363	0.437	1.71908e-62
TYMP	3.05388e-66	-0.306663	0.291	0.375	3.04075e-62
NFKBIA	4.12927e-66	0.272896	0.597	0.513	4.11151e-62
HSP90AA1	6.18804e-66	-0.551998	0.874	0.864	6.16143e-62
PSMD13	1.04695e-65	-0.281276	0.514	0.566	1.04245e-61
TBC1D2B	1.22079e-65	-0.286458	0.264	0.353	1.21554e-61
TUBA1B	1.42516e-65	-0.444246	0.634	0.644	1.41903e-61
PHLDA1	2.1713e-65	-0.321324	0.195	0.28	2.16196e-61
LBH	9.20026e-65	-0.317422	0.549	0.608	9.1607e-61
PGAM1	2.02266e-64	-0.225347	0.757	0.788	2.01396e-60
HDLBP	9.90039e-64	-0.343139	0.373	0.447	9.85782e-60
SLFN5	3.03272e-63	-0.280172	0.513	0.568	3.01968e-59
AEN	4.93667e-63	0.216858	0.156	0.097	4.91544e-59
DLEU2	9.05966e-62	-0.247694	0.185	0.268	9.0207e-58
TMPO	1.74099e-61	-0.288881	0.342	0.411	1.7335e-57
CTLA4	1.84402e-61	-0.278208	0.284	0.379	1.83609e-57
DDB2	5.59195e-61	0.266791	0.334	0.269	5.56791e-57
CD6	6.13545e-61	-0.257452	0.607	0.665	6.10907e-57
TRIM22	2.98665e-60	0.21707	0.494	0.396	2.97381e-56
SLC2A8	5.22569e-60	-0.25247	0.144	0.221	5.20322e-56
CXCR3	6.27138e-60	-0.240009	0.527	0.621	6.24441e-56
ZYX	3.65762e-59	-0.252753	0.581	0.635	3.64189e-55
CD55	5.72189e-59	0.230839	0.369	0.284	5.69729e-55
TNFRSF9	1.836e-58	-0.472943	0.16	0.208	1.8281e-54
SH2D2A	7.93296e-58	-0.257447	0.721	0.748	7.89885e-54
FYB1	1.66892e-57	-0.258925	0.62	0.682	1.66175e-53
MYL12A	2.89168e-57	0.265847	0.805	0.767	2.87925e-53
GRAMD1B	3.65945e-57	-0.219396	0.115	0.185	3.64372e-53
H2AFZ	9.0499e-57	-0.271803	0.675	0.703	9.01099e-53
CKS1B	9.49135e-57	-0.228081	0.087	0.141	9.45054e-53
CTSB	6.99822e-56	-0.264389	0.283	0.363	6.96812e-52
DRAP1	1.25342e-55	-0.227723	0.694	0.718	1.24803e-51
ACP5	1.46122e-55	-0.373439	0.252	0.321	1.45494e-51
CD69	2.04146e-55	0.258916	0.47	0.397	2.03268e-51
GADD45B	2.0973e-55	0.208565	0.316	0.231	2.08829e-51
SESN1	4.77691e-55	0.202405	0.137	0.082	4.75637e-51
MAD1L1	5.43912e-55	0.212042	0.26	0.187	5.41573e-51
TAP1	6.42185e-55	-0.232206	0.633	0.685	6.39423e-51
ITM2A	3.00402e-54	-0.250405	0.697	0.732	2.99111e-50
CACYBP	3.43403e-54	-0.257271	0.552	0.606	3.41926e-50
DEK	5.66608e-54	-0.232021	0.599	0.635	5.64172e-50
TPST2	5.70696e-54	0.217119	0.298	0.23	5.68242e-50
GBP2	5.74116e-54	-0.271215	0.434	0.508	5.71647e-50
SLC25A5	1.10483e-53	-0.20432	0.71	0.714	1.10008e-49
DDIT4	3.34781e-53	-0.278347	0.345	0.317	3.33342e-49
GBP5	1.97452e-52	-0.307912	0.324	0.401	1.96603e-48
MRPS6	3.13082e-52	-0.234398	0.568	0.644	3.11736e-48
RAB27A	1.15542e-51	-0.256636	0.478	0.547	1.15046e-47
CDKN1B	1.65925e-51	-0.250136	0.577	0.629	1.65211e-47
GALM	2.24356e-51	-0.236438	0.263	0.342	2.23392e-47
ICAM3	4.4088e-51	0.211735	0.529	0.461	4.38984e-47
FASLG	9.16257e-51	-0.248184	0.231	0.303	9.12318e-47
OAS1	7.50407e-50	-0.220333	0.076	0.128	7.4718e-46
IER5	9.72212e-50	0.230424	0.333	0.262	9.68032e-46
SLC7A5	1.08318e-49	-0.368272	0.35	0.422	1.07853e-45
TPI1	1.08951e-49	-0.219485	0.853	0.874	1.08482e-45
KLRD1	5.517e-49	0.238203	0.381	0.299	5.49327e-45
HIST1H4C	5.00029e-48	-0.248771	0.841	0.775	4.97879e-44
C1orf21	2.14898e-47	0.203861	0.23	0.161	2.13974e-43
RNF19A	2.32053e-47	-0.241647	0.519	0.581	2.31055e-43
CPNE7	3.44389e-47	-0.214917	0.133	0.193	3.42908e-43
SPATS2L	3.58064e-47	-0.228151	0.221	0.298	3.56524e-43
CD38	4.09412e-47	-0.277284	0.145	0.201	4.07652e-43
AD000671.2	8.17127e-47	-0.262252	0.202	0.271	8.13613e-43
TYMS	1.19277e-46	-0.281522	0.072	0.121	1.18764e-42
IKZF3	1.71347e-46	-0.252269	0.399	0.442	1.70611e-42
ASCC3	1.82592e-46	0.218522	0.291	0.233	1.81806e-42
KMT2A	5.13381e-46	-0.235392	0.548	0.605	5.11173e-42
FAM102A	8.87762e-46	-0.234082	0.339	0.415	8.83944e-42
TNFSF8	1.18607e-45	0.205035	0.178	0.119	1.18097e-41
SFPQ	1.29926e-45	-0.217981	0.633	0.67	1.29367e-41
SLC5A3	1.92878e-45	-0.226999	0.19	0.26	1.92048e-41
RIC8A	2.6145e-45	-0.245912	0.344	0.407	2.60326e-41
CARD19	2.86958e-45	-0.249227	0.288	0.361	2.85724e-41
LDLRAD4	6.46906e-45	-0.217942	0.289	0.368	6.44124e-41
CENPF	1.25456e-44	-0.318841	0.206	0.273	1.24917e-40
LMNA	2.43009e-44	0.26443	0.55	0.552	2.41964e-40
RNF213	3.98634e-44	-0.246516	0.57	0.628	3.9692e-40
PPM1G	4.68373e-44	-0.232523	0.596	0.637	4.66359e-40
PRKAR1A	1.33812e-43	-0.231419	0.511	0.569	1.33237e-39
BCL11B	1.43822e-43	-0.224028	0.245	0.313	1.43203e-39
NUSAP1	1.87758e-43	-0.265445	0.129	0.186	1.86951e-39
STAT3	2.79358e-43	-0.28521	0.527	0.563	2.78157e-39
CMIP	4.82844e-43	-0.220606	0.256	0.328	4.80768e-39
LCP2	1.64007e-42	-0.214558	0.527	0.579	1.63302e-38
PLEKHO1	1.73496e-42	-0.231354	0.351	0.421	1.7275e-38
PLEC	2.69876e-42	-0.23536	0.262	0.331	2.68715e-38
AHI1	3.0449e-42	-0.312665	0.27	0.338	3.03181e-38
GZMB	5.77363e-42	-0.350181	0.668	0.687	5.7488e-38
IER2	6.69619e-42	0.206537	0.54	0.47	6.6674e-38
TNFRSF1B	2.67406e-41	-0.277551	0.444	0.495	2.66256e-37
VCAM1	3.81319e-41	-0.231041	0.163	0.228	3.79679e-37
STMN1	5.05317e-41	-0.352645	0.362	0.381	5.03144e-37
UBE2L6	1.03768e-40	-0.212292	0.498	0.546	1.03322e-36
SLC4A7	5.79457e-40	-0.235864	0.27	0.335	5.76965e-36
MBD2	2.6055e-39	-0.219598	0.441	0.497	2.5943e-35
RASGRP1	3.06659e-39	-0.229634	0.378	0.436	3.05341e-35
LAT	3.14045e-39	-0.209941	0.648	0.686	3.12695e-35
THEMIS	3.81162e-39	-0.233022	0.402	0.456	3.79523e-35
BCL2L11	4.5809e-39	-0.230282	0.149	0.206	4.5612e-35
LGALS8	7.10532e-39	-0.209154	0.249	0.316	7.07476e-35
FAM129A	8.84244e-39	-0.214205	0.523	0.581	8.80442e-35
DUSP16	8.85442e-39	-0.207308	0.16	0.223	8.81635e-35
GBP4	1.54127e-38	-0.242359	0.266	0.331	1.53464e-34
NEAT1	1.86311e-38	-0.212076	0.619	0.658	1.8551e-34
PDE4DIP	6.02324e-38	-0.21927	0.271	0.341	5.99734e-34
STK17B	9.14487e-38	-0.215184	0.584	0.614	9.10555e-34
SYTL2	9.15522e-38	-0.244962	0.348	0.39	9.11585e-34
MCM5	4.04786e-36	-0.230179	0.292	0.345	4.03045e-32
ADAR	5.86647e-36	-0.204263	0.488	0.535	5.84125e-32
PPP1R16B	6.85172e-36	-0.22778	0.337	0.403	6.82226e-32
RGS1	1.94826e-35	-0.325244	0.3	0.351	1.93988e-31
LINC01871	3.35873e-35	-0.261904	0.428	0.46	3.34429e-31
MIR155HG	1.43776e-34	-0.276239	0.171	0.223	1.43158e-30
PHACTR2	4.40452e-34	-0.206045	0.197	0.253	4.38558e-30
HSPA1B	3.46525e-33	-0.668065	0.11	0.154	3.45035e-29
KLRC1	4.02872e-33	-0.231508	0.066	0.108	4.01139e-29
IFITM1	5.8265e-33	-0.23103	0.803	0.839	5.80145e-29
ASB2	9.62358e-33	-0.240197	0.091	0.127	9.58219e-29
ARHGAP9	2.96324e-32	-0.203495	0.591	0.631	2.9505e-28
MIS18BP1	4.54901e-32	-0.213665	0.311	0.368	4.52945e-28
ATP8A1	1.03736e-30	-0.202242	0.31	0.364	1.03289e-26
PDE3B	3.7166e-30	-0.212086	0.451	0.494	3.70062e-26
ITGAL	4.68023e-30	-0.211504	0.338	0.392	4.6601e-26
HSPE1	3.32528e-29	-0.227853	0.509	0.489	3.31098e-25
HSP90AB1	4.61977e-28	-0.254516	0.878	0.857	4.5999e-24
PTMS	3.67084e-27	-0.232833	0.336	0.387	3.65506e-23
STAT1	1.20201e-26	-0.216503	0.27	0.316	1.19684e-22
FABP5	2.71006e-26	-0.239829	0.387	0.44	2.69841e-22
TNFSF9	3.01753e-26	0.213667	0.171	0.129	3.00456e-22
MYADM	1.18613e-25	0.202413	0.463	0.432	1.18103e-21
RDH10	2.53435e-24	-0.232127	0.099	0.14	2.52345e-20
MIR4435-2HG	1.43003e-23	-0.202073	0.304	0.349	1.42389e-19
CDKN1A	1.85586e-23	0.237514	0.218	0.187	1.84788e-19
AL133415.1	1.86068e-22	-0.235407	0.516	0.549	1.85268e-18
HIST1H1D	4.89036e-22	-0.216081	0.26	0.247	4.86933e-18
NMB	9.43444e-21	-0.240346	0.139	0.18	9.39387e-17
IFI6	1.67109e-19	-0.204479	0.293	0.325	1.6639e-15
SOCS1	3.25267e-19	-0.225128	0.231	0.26	3.23869e-15
FKBP4	1.83997e-18	-0.206381	0.217	0.249	1.83206e-14
CMSS1	2.1562e-18	-0.255716	0.301	0.339	2.14692e-14
HSPB1	2.18399e-18	-0.288928	0.361	0.387	2.17459e-14
HERC5	3.09766e-17	-0.302554	0.201	0.233	3.08434e-13
XCL2	1.54176e-16	-0.318894	0.118	0.144	1.53513e-12
TNFRSF18	1.58127e-16	-0.20287	0.17	0.21	1.57447e-12
SLC2A3	6.18104e-16	-0.212837	0.295	0.317	6.15446e-12
HSPH1	8.36646e-14	-0.241715	0.342	0.372	8.33048e-10
DNAJB1	1.3721e-12	-0.292829	0.466	0.437	1.3662e-08

## Sheet: Supp Fig9 DEGs_TD1IRvsunIR
	p_val	avg_log2FC	pct.1	pct.2	p_val_adj
CD74	0	-0.744318	0.791	0.855	0
CTSW	0	0.657378	0.794	0.658	0
DUSP1	0	1.28228	0.344	0.154	0
FOS	0	1.24777	0.263	0.068	0
ITGB2	0	1.00768	0.51	0.288	0
KIR3DL1	0	0.831892	0.183	0.043	0
PTGDR	0	0.437207	0.104	0	0
TXNIP	0	1.4271	0.51	0.387	0
VIM	0	-0.526338	0.963	0.985	0
FCRL6	1.15463141433099e-320	0.487047	0.155	0.034	1.14966649924937e-316
KLF2	1.42739e-296	0.648448	0.623	0.472	1.42125e-292
HCST	5.85167e-289	0.654895	0.673	0.58	5.82651e-285
CXCR3	1.45039e-286	-0.558521	0.402	0.59	1.44415e-282
FTH1	6.22536e-283	-0.360147	0.995	0.996	6.19859e-279
MT-CO1	8.10562e-283	0.222484	0.998	0.996	8.07077e-279
RPS14	1.43698e-274	0.24412	1	0.998	1.4308e-270
GAPDH	5.27687e-270	-0.307805	0.992	0.996	5.25418e-266
MT-CO3	4.5161e-267	0.244287	0.995	0.98	4.49668e-263
S100B	1.17158e-263	-0.682805	0.016	0.101	1.16654e-259
COL6A2	1.26258e-258	0.399216	0.1	0.015	1.25716e-254
MT-CO2	1.5636e-258	0.25881	0.996	0.991	1.55688e-254
MT-CYB	2.49793e-253	0.272926	0.993	0.976	2.48719e-249
CRIP1	1.88449e-239	-0.285699	0.934	0.969	1.87638e-235
JUNB	3.25759e-239	0.731749	0.593	0.498	3.24358e-235
CD44	2.04673e-238	-0.382504	0.781	0.874	2.03793e-234
MT-ND4	1.60645e-226	0.278596	0.965	0.904	1.59954e-222
TSC22D3	1.11006e-220	0.593823	0.604	0.507	1.10528e-216
RPL3	9.40474e-220	0.239141	0.997	0.992	9.3643e-216
CCND3	9.18674e-219	0.518453	0.388	0.285	9.14724e-215
S100A11	1.03265e-216	-0.408731	0.763	0.854	1.02821e-212
SH2D1B	5.32115e-215	0.589147	0.274	0.134	5.29827e-211
ZNF683	1.91024e-211	-0.654333	0.098	0.221	1.90203e-207
PFN1	1.94143e-211	0.329837	0.987	0.974	1.93308e-207
RGCC	1.71684e-209	-0.413923	0.507	0.674	1.70946e-205
ANXA1	8.7588e-208	-0.395683	0.843	0.895	8.72114e-204
RPS3A	6.67751e-207	0.205975	0.999	0.997	6.64879e-203
ANXA5	2.93316e-196	-0.453609	0.498	0.622	2.92055e-192
OASL	7.62018e-193	-0.479404	0.552	0.695	7.58742e-189
AL133415.1	2.06996e-192	-0.561766	0.559	0.694	2.06106e-188
BIRC3	9.33011e-187	-0.532245	0.275	0.415	9.28999e-183
MT-ND4L	2.60471e-183	0.230964	0.989	0.96	2.59351e-179
SPON2	1.88785e-182	0.521314	0.417	0.268	1.87974e-178
DUSP4	5.74176e-182	-0.593923	0.131	0.249	5.71707e-178
GZMM	3.5784e-181	0.416423	0.635	0.529	3.56302e-177
FOSB	8.52362e-174	0.330418	0.117	0.035	8.48697e-170
THEMIS2	2.98562e-170	0.326888	0.155	0.059	2.97278e-166
MT-ATP8	4.80169e-169	0.248263	0.979	0.948	4.78105e-165
MYL12A	2.79067e-168	0.369636	0.851	0.777	2.77867e-164
CD2	4.28764e-168	-0.37233	0.657	0.752	4.2692e-164
KLRF1	5.78984e-166	0.348449	0.278	0.154	5.76494e-162
COTL1	3.70134e-165	-0.558122	0.193	0.291	3.68543e-161
TMSB4X	1.76475e-161	-0.247741	0.997	0.994	1.75716e-157
ICAM3	4.77745e-155	0.376393	0.476	0.363	4.7569e-151
EZR	3.94715e-154	-0.378129	0.712	0.806	3.93018e-150
GNLY	4.83822e-153	0.202916	0.923	0.846	4.81742e-149
ITM2C	1.00931e-151	-0.45888	0.178	0.299	1.00497e-147
ANXA2	2.33995e-151	-0.415612	0.597	0.672	2.32989e-147
S100A4	8.43894e-147	0.529078	0.698	0.619	8.40265e-143
ITGB1	2.64812e-145	-0.37622	0.629	0.681	2.63673e-141
CMC1	1.14131e-143	0.420521	0.379	0.254	1.1364e-139
CXCR6	5.08676e-143	-0.462309	0.062	0.14	5.06489e-139
PLP2	2.29995e-137	-0.31821	0.624	0.735	2.29006e-133
RPS19	1.39682e-136	0.223398	1	0.999	1.39081e-132
SYTL1	4.06012e-132	0.346307	0.243	0.146	4.04266e-128
NDUFS5	1.73465e-129	-0.292131	0.681	0.752	1.72719e-125
OAZ1	3.72279e-127	-0.210783	0.943	0.949	3.70678e-123
FCGR3A	9.35968e-127	0.36567	0.398	0.271	9.31943e-123
RPSA	1.64063e-123	0.213182	0.982	0.966	1.63358e-119
S100A10	3.30406e-123	-0.299396	0.904	0.927	3.28986e-119
ITGA1	8.23601e-122	-0.311533	0.038	0.102	8.2006e-118
MT-ND5	5.8338e-120	0.223987	0.97	0.934	5.80871e-116
IGKV3-20	2.51634e-118	-0.651192	0.102	0.088	2.50552e-114
RASSF1	5.62196e-118	0.336221	0.262	0.169	5.59779e-114
FCMR	6.58357e-117	0.336323	0.26	0.16	6.55526e-113
ACTB	6.84352e-117	0.427745	0.988	0.976	6.81409e-113
FGR	5.4772e-116	0.272436	0.202	0.11	5.45365e-112
DAPK2	9.65493e-115	-0.229475	0.039	0.103	9.61342e-111
ICAM2	7.37104e-113	0.315656	0.219	0.127	7.33934e-109
NR3C1	8.57589e-113	-0.300489	0.629	0.721	8.53901e-109
EEF1B2	4.91692e-111	0.208064	0.957	0.921	4.89578e-107
LGALS3	3.38809e-110	-0.461805	0.262	0.365	3.37352e-106
BIN2	8.77433e-110	0.340082	0.434	0.341	8.7366e-106
LAT2	7.77476e-108	0.377395	0.268	0.168	7.74133e-104
NR4A2	2.57135e-106	0.259863	0.185	0.102	2.56029e-102
CLEC2D	2.82398e-106	-0.325654	0.513	0.61	2.81184e-102
EIF1	3.65064e-106	0.203696	0.984	0.968	3.63494e-102
LY6E	1.9583e-105	0.32268	0.482	0.368	1.94988e-101
HSPD1	5.44712e-105	-0.616018	0.372	0.423	5.4237e-101
FAM102A	3.23934e-104	-0.323554	0.174	0.271	3.22541e-100
AES	1.00404e-103	0.288553	0.765	0.701	9.99725e-100
CD82	3.2285e-102	-0.346422	0.226	0.328	3.21462e-98
SOD1	4.88236e-102	-0.288714	0.69	0.733	4.86137e-98
IL7R	3.84799e-101	-0.497736	0.372	0.459	3.83144e-97
RASGRP2	2.58591e-100	0.285135	0.198	0.115	2.57479e-96
EMP3	8.62598e-100	-0.234099	0.883	0.882	8.58889e-96
FCER1G	1.39849e-99	0.469838	0.258	0.162	1.39248e-95
MATK	2.46108e-99	0.298501	0.484	0.375	2.4505e-95
PAXX	6.08039e-98	0.27943	0.616	0.515	6.05424e-94
RALA	6.3124e-96	-0.372078	0.295	0.38	6.28525e-92
FAM129A	1.25947e-95	-0.330496	0.364	0.455	1.25405e-91
LAG3	9.73116e-95	-0.365187	0.151	0.215	9.68932e-91
CSTB	1.13754e-94	-0.291049	0.454	0.55	1.13265e-90
PRR5	1.25056e-94	0.249607	0.165	0.089	1.24518e-90
LYN	1.40501e-94	0.263332	0.143	0.073	1.39896e-90
GPSM3	5.44946e-94	0.297896	0.425	0.346	5.42603e-90
GGA2	1.16738e-92	-0.333446	0.281	0.376	1.16236e-88
CIRBP	1.40184e-90	0.247855	0.734	0.658	1.39581e-86
GRK6	2.51738e-89	0.259274	0.195	0.117	2.50656e-85
RBPJ	7.26493e-89	-0.315511	0.361	0.459	7.23369e-85
DDIT4	5.01232e-87	0.231928	0.352	0.25	4.99076e-83
LDLRAD4	5.37035e-87	-0.284959	0.124	0.205	5.34725e-83
CD37	1.81257e-86	0.245381	0.71	0.629	1.80478e-82
ZAP70	1.27527e-82	0.278632	0.444	0.362	1.26979e-78
PKM	9.83624e-82	-0.276283	0.606	0.656	9.79394e-78
ANXA6	2.11967e-81	0.287955	0.417	0.332	2.11055e-77
SIGIRR	4.49376e-81	0.274956	0.306	0.222	4.47444e-77
PLAC8	6.10216e-81	0.283143	0.294	0.204	6.07592e-77
HSPA1A	6.71864e-80	-1.09238	0.163	0.229	6.68975e-76
CD3D	1.15062e-79	-0.289813	0.611	0.687	1.14567e-75
PGK1	1.58874e-79	-0.242227	0.743	0.788	1.58191e-75
HNRNPLL	2.24114e-79	-0.267094	0.114	0.186	2.23151e-75
SAMHD1	8.65955e-79	0.274918	0.319	0.233	8.62232e-75
FKBP5	7.19849e-78	0.270575	0.196	0.126	7.16753e-74
PRDM1	8.59998e-78	0.263078	0.256	0.172	8.563e-74
ACAP1	2.25469e-76	0.263547	0.331	0.247	2.24499e-72
HIST1H1D	3.13193e-76	0.330057	0.233	0.155	3.11846e-72
PLEKHA5	4.24111e-76	-0.210565	0.058	0.115	4.22287e-72
C9orf16	6.72274e-76	0.231051	0.53	0.433	6.69383e-72
JAML	2.70123e-75	-0.274557	0.054	0.106	2.68962e-71
DENND1C	3.03429e-75	0.225272	0.151	0.089	3.02125e-71
ISG15	7.40687e-75	-0.422029	0.188	0.257	7.37502e-71
TUBA1B	1.83484e-74	-0.321398	0.557	0.593	1.82695e-70
TNFSF10	2.83537e-73	-0.294984	0.18	0.259	2.82317e-69
LLGL2	3.59736e-73	0.219127	0.148	0.085	3.58189e-69
PHPT1	4.99526e-73	0.287531	0.223	0.15	4.97378e-69
G6PD	5.71953e-73	0.240065	0.305	0.218	5.69494e-69
KLF3	1.77077e-71	0.251837	0.301	0.214	1.76315e-67
TTC38	1.78494e-71	0.23999	0.166	0.1	1.77726e-67
PTGER2	2.83401e-70	0.264226	0.174	0.11	2.82182e-66
SSBP4	2.44666e-69	0.248199	0.411	0.329	2.43614e-65
CD320	2.62734e-69	0.22825	0.141	0.083	2.61604e-65
PRKCB	5.35291e-69	0.235746	0.184	0.116	5.32989e-65
HSP90AA1	6.00088e-69	-0.617514	0.806	0.8	5.97508e-65
GCHFR	1.93805e-68	-0.279488	0.301	0.393	1.92972e-64
KCNAB2	2.09535e-68	0.233153	0.237	0.161	2.08634e-64
TMC8	2.43169e-67	0.238229	0.222	0.155	2.42124e-63
EML4	5.22297e-67	-0.256669	0.524	0.587	5.20051e-63
NUCB2	2.21573e-66	0.23546	0.205	0.134	2.2062e-62
PELO	4.83189e-66	-0.222649	0.093	0.156	4.81112e-62
PXN	7.3905e-66	0.23912	0.243	0.168	7.35872e-62
TNFRSF25	8.49513e-66	-0.203543	0.051	0.1	8.45861e-62
SRSF5	2.21273e-65	0.215901	0.707	0.64	2.20322e-61
S1PR4	3.83719e-65	-0.231489	0.553	0.6	3.82069e-61
CAMK4	5.36076e-65	-0.255225	0.104	0.155	5.33771e-61
RORA	4.06084e-64	-0.257037	0.435	0.495	4.04338e-60
EPSTI1	7.8014e-64	-0.245526	0.087	0.145	7.76786e-60
SAMSN1	1.36595e-63	-0.261405	0.488	0.555	1.36007e-59
PRDX1	2.70911e-63	-0.297772	0.461	0.522	2.69746e-59
TBC1D2B	7.06656e-63	-0.256002	0.224	0.303	7.03617e-59
PRF1	1.549e-62	0.226822	0.843	0.79	1.54234e-58
HSPB1	4.55556e-62	-0.433796	0.171	0.196	4.53598e-58
FGFBP2	1.3736e-61	0.216068	0.71	0.622	1.3677e-57
PBXIP1	1.85684e-61	-0.228279	0.505	0.59	1.84886e-57
CD6	4.81057e-61	-0.258355	0.38	0.456	4.78988e-57
TCIRG1	1.18379e-60	0.215726	0.225	0.157	1.1787e-56
S1PR5	2.7913e-60	0.23135	0.324	0.242	2.77929e-56
GPR183	1.26355e-59	-0.274196	0.09	0.147	1.25812e-55
MYO1G	3.3776e-59	0.241314	0.274	0.204	3.36308e-55
LGALS1	1.13511e-58	-0.308591	0.516	0.584	1.13023e-54
RBL2	1.48151e-58	0.2385	0.277	0.21	1.47514e-54
SLC44A2	2.98018e-58	0.206477	0.184	0.12	2.96736e-54
SLC3A2	1.748e-57	-0.212655	0.657	0.717	1.74049e-53
EIF3L	3.8441e-57	0.202763	0.52	0.439	3.82757e-53
CDC42EP3	1.05879e-56	-0.247168	0.425	0.488	1.05423e-52
PBX4	1.59513e-56	-0.255039	0.16	0.217	1.58827e-52
MRPS6	3.29458e-56	-0.235262	0.464	0.537	3.28041e-52
TXK	8.56652e-56	0.202482	0.102	0.055	8.52969e-52
KLRG1	2.14734e-55	0.256704	0.318	0.269	2.1381e-51
CD244	5.65169e-55	0.213203	0.207	0.14	5.62739e-51
CEBPB	5.76103e-55	0.206292	0.304	0.227	5.73626e-51
TXN	7.86566e-55	-0.257123	0.45	0.502	7.83184e-51
HSPH1	1.19456e-53	-0.379524	0.208	0.243	1.18943e-49
SPOCK2	6.89184e-52	-0.226268	0.558	0.595	6.8622e-48
SKAP1	1.80781e-51	0.219826	0.299	0.231	1.80003e-47
LPXN	2.04216e-51	-0.231456	0.467	0.525	2.03338e-47
TC2N	5.2681e-51	-0.250146	0.23	0.292	5.24545e-47
KIFC3	5.16256e-50	0.201437	0.126	0.076	5.14036e-46
MYH9	1.12157e-49	-0.21171	0.742	0.766	1.11674e-45
TAP1	1.63341e-49	-0.210752	0.475	0.526	1.62638e-45
CYTIP	1.84061e-49	-0.209239	0.612	0.649	1.83269e-45
LYSMD2	3.52511e-49	-0.223674	0.268	0.339	3.50996e-45
REX1BD	4.79726e-49	0.202623	0.315	0.246	4.77663e-45
CD96	4.80147e-49	-0.22114	0.511	0.574	4.78082e-45
FABP5	5.15402e-49	-0.263875	0.111	0.153	5.13185e-45
GSTK1	1.27897e-48	0.216167	0.398	0.337	1.27347e-44
CD58	1.3004e-48	-0.216406	0.407	0.481	1.2948e-44
ATM	3.26786e-48	0.204593	0.252	0.189	3.2538e-44
BAX	3.93685e-48	0.249123	0.526	0.468	3.91992e-44
LEPROTL1	1.53968e-47	-0.234787	0.494	0.545	1.53306e-43
NAA50	1.97438e-47	-0.235068	0.328	0.393	1.96589e-43
PHLDA1	3.10206e-47	-0.255746	0.11	0.162	3.08872e-43
TUBB	5.37248e-47	-0.238395	0.41	0.46	5.34938e-43
TYMP	6.04903e-47	-0.228502	0.134	0.189	6.02302e-43
CUTA	6.17281e-47	0.200218	0.343	0.272	6.14626e-43
FASLG	2.77275e-46	-0.228018	0.315	0.389	2.76083e-42
HSPA1B	1.14231e-45	-0.7136	0.064	0.105	1.1374e-41
WHRN	8.01872e-45	-0.212233	0.119	0.174	7.98424e-41
IRF4	1.28698e-44	-0.218423	0.066	0.107	1.28144e-40
LPCAT1	2.69951e-44	0.200176	0.287	0.223	2.68791e-40
GRAP2	6.06711e-44	-0.213819	0.204	0.263	6.04103e-40
MYBL1	6.26303e-44	0.200145	0.162	0.112	6.2361e-40
HSP90AB1	6.34148e-44	-0.303868	0.795	0.789	6.31422e-40
PLEC	3.32563e-43	-0.219945	0.165	0.223	3.31133e-39
GPR65	3.51301e-43	0.204674	0.3	0.238	3.4979e-39
CCSER2	1.67475e-42	-0.204581	0.431	0.499	1.66755e-38
SYTL2	2.43651e-42	-0.222263	0.375	0.44	2.42603e-38
NEAT1	2.52385e-42	-0.244893	0.564	0.588	2.51299e-38
SLC7A5	9.1223e-42	-0.264576	0.261	0.303	9.08308e-38
TSPO	9.34804e-42	-0.205027	0.264	0.332	9.30785e-38
ITGAE	5.86112e-41	-0.23313	0.249	0.3	5.83592e-37
STAT5A	6.09839e-41	-0.241136	0.192	0.242	6.07217e-37
SMC4	9.75997e-39	-0.21393	0.132	0.166	9.718e-35
CDKN1B	3.56971e-37	-0.200006	0.456	0.501	3.55436e-33
SAT1	7.32802e-37	-0.232929	0.508	0.549	7.29651e-33
BATF	5.8844e-36	-0.226185	0.182	0.228	5.8591e-32
GBP2	1.33922e-35	-0.203434	0.311	0.37	1.33346e-31
HSPE1	3.58175e-35	-0.202002	0.375	0.359	3.56635e-31
ITM2A	6.43749e-35	-0.200599	0.412	0.436	6.40981e-31
ISG20	1.38694e-33	-0.20727	0.543	0.545	1.38098e-29
TCF7	2.68075e-33	-0.215094	0.319	0.374	2.66922e-29
PPP1R16B	9.40376e-33	-0.201711	0.273	0.327	9.36332e-29
TYROBP	1.40558e-32	0.235834	0.429	0.371	1.39953e-28
CCR7	6.7091e-32	-0.200788	0.073	0.11	6.68025e-28
PDE4B	8.54327e-32	-0.211676	0.191	0.238	8.50653e-28
YBX3	1.62856e-30	-0.224875	0.199	0.234	1.62155e-26
LINC02446	3.71316e-30	-0.282801	0.173	0.214	3.6972e-26
BBC3	4.73025e-29	0.208029	0.246	0.206	4.70991e-25
FKBP4	4.22327e-28	-0.200042	0.141	0.171	4.20511e-24
MX1	1.03069e-27	-0.202558	0.109	0.144	1.02625e-23
HERC5	2.47179e-24	-0.236621	0.13	0.155	2.46116e-20
MT1E	3.25361e-22	0.29125	0.132	0.11	3.23962e-18
MT1X	4.26082e-12	0.232222	0.255	0.226	4.2425e-08
XCL2	7.14504e-11	-0.210631	0.114	0.138	7.11431e-07

## Sheet: Supp Fig9 VolDEGs_StemIRvsRES
	p_val	avg_log2FC	pct.1	pct.2	p_val_adj
BAX	0	0.889085	0.713	0.539	0
BBC3	0	0.950612	0.509	0.255	0
DDB2	0	0.536711	0.314	0.16	0
FDXR	0	0.602179	0.194	0.037	0
GADD45A	0	0.721699	0.305	0.112	0
MDM2	0	0.813012	0.381	0.186	0
PCNA	0	0.521188	0.283	0.137	0
PHLDA3	0	0.67383	0.22	0.045	0
PHPT1	0	0.989163	0.445	0.198	0
PVT1	0	0.43872	0.18	0.057	0
RPS19	0	0.687191	1	0.998	0
RPS27L	0	0.891185	0.76	0.608	0
TMSB4X	0	-0.403394	0.995	0.992	0
CDKN1A	1.32710973129417e-319	0.702662	0.393	0.256	1.32140315944961e-315
TRIM22	6.66354389816116e-317	0.510223	0.414	0.257	6.63489065939907e-313
CD74	8.58330509372205e-310	-0.570271	0.767	0.843	8.5464e-306
TRIAP1	3.25112e-300	0.444019	0.295	0.158	3.23714e-296
ATF3	2.37086e-292	0.469818	0.18	0.068	2.36067e-288
CD70	2.75491e-288	0.562938	0.189	0.075	2.74307e-284
MT-CO1	1.55796e-285	0.229665	0.997	0.996	1.55126e-281
RPS24	1.51517e-272	0.222165	0.999	0.994	1.50865e-268
IGKV3-20	1.42002e-266	-0.523962	0.187	0.115	1.41392e-262
ISG20	2.25046e-266	-0.517909	0.492	0.622	2.24078e-262
AEN	1.41564e-235	0.343832	0.191	0.085	1.40955e-231
TNFSF8	1.93605e-235	0.402159	0.217	0.104	1.92772e-231
IER5	1.13011e-232	0.418434	0.357	0.224	1.12525e-228
PLAC8	2.08434e-232	0.369213	0.177	0.077	2.07538e-228
TNFRSF10B	3.70273e-224	0.310271	0.136	0.051	3.68681e-220
ASCC3	2.14873e-213	0.38547	0.267	0.161	2.13949e-209
IFITM1	7.28407e-208	-0.506059	0.61	0.693	7.25275e-204
SESN1	9.93067e-208	0.339566	0.189	0.093	9.88797e-204
ZMAT3	1.02798e-203	0.313401	0.15	0.063	1.02356e-199
BLOC1S2	1.12733e-200	0.366252	0.489	0.366	1.12248e-196
COTL1	2.2666e-197	-0.440736	0.473	0.584	2.25686e-193
HIST1H1E	1.41498e-180	0.409618	0.462	0.331	1.4089e-176
OAZ1	1.90947e-176	-0.235926	0.954	0.954	1.90125e-172
SH3BGRL3	1.01831e-162	-0.206823	0.979	0.975	1.01393e-158
LEPROTL1	7.54274e-160	-0.342206	0.643	0.718	7.51031e-156
IFITM2	2.57042e-159	-0.456297	0.557	0.632	2.55936e-155
FOS	7.18193e-146	0.589471	0.231	0.141	7.15105e-142
MT-ND4	1.70326e-143	0.211258	0.94	0.887	1.69593e-139
TIGAR	4.57064e-135	0.280633	0.224	0.142	4.55098e-131
PRR5	1.56634e-133	0.255219	0.172	0.094	1.55961e-129
XPC	4.34857e-127	0.296702	0.458	0.358	4.32987e-123
POLH	1.27968e-126	0.227066	0.135	0.068	1.27418e-122
SARAF	2.83475e-126	-0.204147	0.961	0.961	2.82256e-122
APOBEC3H	9.02226e-125	0.262635	0.174	0.099	8.98347e-121
ITGB1	5.10238e-116	-0.316122	0.54	0.599	5.08043e-112
PYHIN1	1.24188e-115	0.290748	0.282	0.197	1.23654e-111
ID3	3.5464e-115	0.547578	0.254	0.174	3.53115e-111
MT-ND2	2.55319e-113	0.213453	0.962	0.921	2.54221e-109
TNFSF10	1.40887e-112	-0.319426	0.18	0.261	1.40282e-108
MBP	5.24246e-112	-0.272802	0.595	0.661	5.21992e-108
CCNG1	4.57045e-110	0.255051	0.285	0.196	4.55079e-106
PPM1D	3.24347e-108	0.228071	0.186	0.113	3.22952e-104
PSMB9	1.62805e-107	-0.280301	0.57	0.641	1.62105e-103
ANXA2	8.70451e-105	-0.20415	0.892	0.886	8.66708e-101
ITGB2	3.90978e-104	0.304156	0.205	0.143	3.89296e-100
VPS37B	3.92246e-104	0.235269	0.297	0.206	3.9056e-100
HIST1H4C	4.18286e-100	0.209843	0.87	0.808	4.16488e-96
FYB1	4.15794e-95	-0.294261	0.458	0.536	4.14006e-91
DUSP1	2.24036e-93	0.472153	0.311	0.251	2.23073e-89
FTL	6.56474e-93	0.216384	0.983	0.973	6.53652e-89
TXNIP	5.85569e-92	0.521254	0.344	0.332	5.83051e-88
C12orf57	2.05229e-90	0.211029	0.7	0.618	2.04346e-86
AHNAK	7.09413e-89	-0.229949	0.857	0.862	7.06363e-85
OASL	7.22448e-89	-0.430451	0.425	0.505	7.19341e-85
LSP1	1.40015e-88	-0.208695	0.766	0.78	1.39413e-84
XBP1	2.1711e-88	-0.269513	0.443	0.514	2.16176e-84
FAM102A	1.40415e-87	-0.258036	0.395	0.468	1.39811e-83
PTP4A1	1.46326e-87	0.228183	0.309	0.228	1.45697e-83
GIMAP7	3.46274e-87	-0.245008	0.627	0.686	3.44785e-83
BIRC3	5.00028e-85	-0.358286	0.397	0.445	4.97878e-81
SLC7A6	3.59842e-83	0.22819	0.242	0.171	3.58295e-79
CD3G	9.45254e-80	-0.259759	0.553	0.613	9.41189e-76
MFHAS1	4.1502e-77	-0.223173	0.126	0.188	4.13236e-73
TMEM30A	9.60254e-77	0.214729	0.261	0.192	9.56125e-73
ODC1	5.51223e-75	0.24389	0.446	0.368	5.48853e-71
LGALS3	8.70003e-74	-0.296291	0.56	0.624	8.66262e-70
RNF213	5.18926e-72	-0.273498	0.351	0.407	5.16695e-68
IL7R	1.22979e-71	-0.229462	0.782	0.804	1.2245e-67
GIMAP4	1.25321e-71	-0.248375	0.415	0.49	1.24782e-67
RAP2B	3.78633e-71	0.212195	0.301	0.231	3.77005e-67
CXCR3	6.08812e-69	-0.239482	0.528	0.588	6.06194e-65
NDUFAF8	7.03815e-69	0.20308	0.361	0.289	7.00789e-65
RNF149	1.41513e-68	-0.215656	0.512	0.563	1.40905e-64
JAML	1.95964e-68	-0.254774	0.238	0.303	1.95121e-64
PTTG1	1.52639e-67	0.220111	0.182	0.123	1.51983e-63
IER5L	2.19302e-67	0.204874	0.167	0.109	2.18359e-63
EPSTI1	3.50057e-67	-0.213359	0.085	0.135	3.48552e-63
MLLT3	7.27311e-67	-0.251114	0.184	0.244	7.24184e-63
BATF	1.76035e-66	-0.300414	0.293	0.36	1.75278e-62
CD6	2.91437e-66	-0.222519	0.564	0.608	2.90184e-62
SP110	4.56318e-66	0.222187	0.306	0.242	4.54356e-62
TGFBR2	2.91443e-65	-0.229842	0.287	0.348	2.9019e-61
NFKBIA	2.86781e-64	0.221889	0.651	0.582	2.85548e-60
PSMB8	8.42126e-64	-0.208672	0.53	0.584	8.38504e-60
PCSK1N	3.98628e-63	0.260364	0.173	0.116	3.96914e-59
FAS	1.22205e-62	0.201723	0.441	0.367	1.21679e-58
TIGIT	6.96172e-62	-0.308165	0.255	0.286	6.93178e-58
ZFP36L2	3.2872e-61	-0.237673	0.8	0.819	3.27306e-57
HSPD1	4.89211e-61	-0.371866	0.49	0.487	4.87107e-57
IFI16	3.15398e-60	-0.225891	0.325	0.389	3.14042e-56
RARRES3	9.25915e-60	-0.250314	0.578	0.616	9.21933e-56
APBB1IP	1.45695e-59	-0.200727	0.568	0.612	1.45068e-55
TUBB	3.02257e-59	-0.221446	0.428	0.479	3.00958e-55
NELL2	3.74686e-59	-0.215948	0.167	0.217	3.73075e-55
TC2N	3.50627e-58	-0.216909	0.312	0.374	3.49119e-54
CD96	3.89574e-56	-0.213155	0.48	0.514	3.87899e-52
GLIPR1	1.40158e-55	-0.227473	0.346	0.401	1.39556e-51
IFNG	2.65639e-54	0.208664	0.126	0.08	2.64496e-50
GBP2	3.3413e-54	-0.216118	0.324	0.387	3.32693e-50
SLAMF1	6.70645e-54	-0.202198	0.168	0.228	6.67761e-50
ALOX5AP	4.58667e-53	-0.265773	0.382	0.429	4.56695e-49
SELL	7.12919e-53	-0.236603	0.1	0.142	7.09853e-49
GBP5	3.56505e-50	-0.21109	0.122	0.169	3.54972e-46
DUSP2	3.76329e-50	-0.283016	0.615	0.619	3.7471e-46
CCL4	7.84548e-49	0.27411	0.279	0.217	7.81174e-45
GPR183	1.12545e-48	-0.221836	0.55	0.58	1.12061e-44
RNF19A	1.87453e-48	-0.201247	0.511	0.553	1.86647e-44
XCL1	1.01359e-47	0.237727	0.122	0.079	1.00923e-43
ITGA4	3.18074e-47	-0.20175	0.44	0.486	3.16706e-43
CNN2	3.64746e-47	-0.21419	0.344	0.37	3.63178e-43
AL133415.1	1.28247e-41	-0.218695	0.789	0.79	1.27696e-37
SLC2A3	9.41943e-41	-0.236018	0.266	0.309	9.37893e-37
LINC02446	5.47198e-39	-0.278906	0.161	0.2	5.44845e-35
S100A4	4.81271e-38	-0.205542	0.479	0.53	4.79202e-34
HSPA1A	3.05911e-36	-0.649751	0.198	0.237	3.04596e-32
CMSS1	1.42542e-35	-0.279196	0.292	0.322	1.41929e-31
ISG15	6.93132e-21	-0.218033	0.229	0.251	6.90152e-17
HSP90AA1	1.27539e-20	-0.285204	0.83	0.814	1.2699e-16
DNAJB1	3.73844e-18	-0.22799	0.378	0.387	3.72236e-14
HSPA1B	1.46594e-17	-0.417719	0.101	0.115	1.45964e-13
JUNB	8.34526e-17	0.25279	0.504	0.485	8.30937e-13
MT1X	8.06882e-14	0.203203	0.383	0.369	8.03413e-10
MT1E	7.55785e-12	0.211583	0.182	0.165	7.52535e-08

[truncated: 1 more sheets: Supp 10c d and e]
